# Supplementary material for: Integrative RNA, miRNA, and 16S rRNA sequencing reveals immune-related regulation network for glycinin-induced enteritis in hybrid yellow catfish, Pelteobagrus fulvidraco ♀ × Pelteobagrus vachelli ♂
Source: Front Immunol. 2025 Jan 15;15:1475195. doi: 10.3389/fimmu.2024.1475195 (PMC11775447; doi:10.3389/fimmu.2024.1475195)
Supplement: Supplementary file 2 [file Table2.xlsx]

## Sheet: Supplementary Table S1
Supplementary Table S1 Primer used in this study
Gene name		Primer sequence (5′ to 3′)	GenBank number
tnf-α	Forward	TCGACTGGTAGCCTTTGTGT	XM_027133763.1
	Reverse	TCCGTAACGGCCTCTACTTC
il-1β	Forward	GGCTGGTTTGCTGATGTGTC	XM_027139700.1
	Reverse	CTCGCTGAACACCTTCGAGT
il-15	Forward	CAGGTTGGGTTTTACGCAGC	XM_027145925.1
il-15	Reverse	GTCTACCAGGGCCATGCAAT
il-8	Forward	AACCTGCGCAGTGTCGAAAT	XM_017472609.1
	Reverse	TCAGAGGGGAATGTGCCAGA
tgf-β1	Forward	CCAACCACAGAGTGGGAACA	XM_027149962.1
	Reverse	ACGGCAACTGGTAGTCTTCG
il-10	Forward	GAAACTCAGGTGCGCAACAA	XM_027144360.1
	Reverse	GGCAACACGGTCTCCAAGTA
map2k4	Forward	TGCAGCATCACCAAATGCAG	XM_027177570.2
	Reverse	TTGAGGAGCACCAGACAGAT
mapk13	Forward	CCTGCTGGAGAAGATGTTGGT	XM_027151080.2
	Reverse	GCTCTGGACAGTCATCTGCAT
hrasb	Forward	TCGACCTCAACAACAAGCCA	XM_027137162.2
	Reverse	AATTGTGAGCGCACTCTTGC
hspb15	Forward	TAGATCAGTGCAGGGGACCA	XM_027165505.2
	Reverse	AGATGAAGGCGAGACCGTTG
il-17a/f1	Forward	ACAGAGCTGGAACACGATGG	XM_047821760.1
	Reverse	AGAGTTTTGGCGATGCGTCT
il-6	Forward	TCTGCGCCTTATCTACACCG	XM_027176013.2
	Reverse	GTAGCAATCTGTAGGTCCCCG
nkap	Forward	AGGCAAGCGTATTCCCAGAC	XM_027136177.2
	Reverse	ATACGCCGATGTCTGCTTCC
nfkbiab	Forward	AGTGATGGGGCAGGAGTAGA	XM_027134745.2
	Reverse	TGTTTCCCGGCTCAGGATTC
nfkbiaa	Forward	TCCACAACTACAGCGGACAC	XM_027154956.2
	Reverse	ACCGCTACACTGTTCCTTGG
tab2	Forward	CGGGGAGCGACACGAATAA	XM_047818049.1
	Reverse	CACGGCACCATGGGTATTCT
wnt3a	Forward	GCCATCTTTGGTCCTGTCCT	KY053803.1
	Reverse	TCACAGCCACAGATGGTAGC
fzd9b	Forward	TCACCTTCCTCTTGGACCCT	XM_027161310.2
	Reverse	AAGCAATGTTCTCTGCCCCA
nlk2	Forward	GACTTTCCAGCCGTGCGTAA	XM_047820434.1
	Reverse	TGTGAAAGGGGGAAACCGAC
β-actin	Forward	CCACTTCCCCCACATCACTG	XM_027142941.1
	Reverse	AGAACCCCAGGAAAGCTCACG
ipu-miR-216a		CGCGTAATCTCAGCTGGCAA
ipu-miR-216b		CGCGTAATCTCTGCAGGCAA
ipu-miR-217		CGCGTACTGCATCAGGAACT
ipu-miR-184		CGCGTGGACGGAGAACTGAT
ipu-miR-489		GCGCGTGACATCATATGTACG
ipu-miR-29c		CGCTGGTTTCACATGGTGG
ipu-miR-459		GCGCGTCAGTAACAAGGATTC
U6	Forward	GCTTCGGCAGCACATATACTAAAAT
	Reverse	CGCTTCACGAATTTGCGTGTCAT

## Sheet: Supplementary Table S2
Supplementary Table S2 Data statistics of mRNA-seq
Sample	Raw reads(Mb)	Raw bases(Gb)	Clean reads (Mb)	Clean bases (Gb)	Error rate(%)	Q20(%)	Q30(%)	GC content(%)	Uniquely mapped
CK-1	54.1617	8.17841	52.6418	7.64927	0.0253	97.86	93.94	47.71	38399573(72.94%)
CK-2	47.4506	7.16504	47.0247	6.93077	0.0251	97.95	94.02	47.86	34361281(73.07%)
CK-3	53.444	8.07004	52.1565	7.57477	0.0249	98.04	94.29	48.42	39354594(75.45%)
G6-1	44.4393	6.71033	43.8662	6.50633	0.0252	97.9	93.96	46.4	34432413(78.49%)
G6-2	29.4097	4.44087	28.033	4.05525	0.0255	97.69	93.83	45.41	21006508(74.93%)
G6-3	41.7463	6.30369	40.7815	6.03853	0.0256	97.73	93.58	45.8	29983317(73.52%)
				38.7549

## Sheet: Supplementary Table S3
Supplementary Table S3 KEGG enrichment analysis of DEGs
KEGG enrichment analysis of up-regulated genes
Num	Pathway id	Description	Database	Rich factor	p-value	p-adjust	First Category	Second Category	Gene_ids	Gene_names
49	map03010	Ribosome	KEGG PATHWAY	0.362963	7.7929e-22	2.50931e-19	Genetic Information Processing	Translation	gene-rps8|gene-rps3|gene-rps6|gene-rps7|gene-LOC113641153|gene-LOC113662896|gene-mrps21|gene-fau|gene-rpl29|gene-rpl27a|gene-mrpl33|gene-rpl23a|gene-LOC113646682|gene-rpl31|gene-rpl30|gene-rpl37a|gene-rpl23|gene-rpl21|gene-rps19|gene-rps27a|gene-rps14|gene-rps15|gene-rps16|gene-LOC113660236|gene-rpl7a|gene-LOC113658344|gene-rpl24|gene-rpl36|gene-rsl24d1|gene-rpl39|gene-rpl9|gene-rpl28|gene-rps17|…	rps8;rps3;rps6;rps7;LOC113641153;LOC113662896;mrps21;fau;rpl29;rpl27a;mrpl33;rpl23a;LOC113646682;rpl31;rpl30;rpl37a;rpl23;rpl21;rps19;rps27a;rps14;rps15;rps16;LOC113660236;rpl7a;LOC113658344;rpl24;rpl36;rsl24d1;rpl39;rpl9;rpl28;rps17;rpl13;rpl12;LOC113642718;LOC113642671;uba52;rpl14;rps29;rps28;LOC113651269;rpl35;rpl37;LOC113646184;rps21;rpl38;rps25;rps24
85	map05171	Coronavirus disease - COVID-19	KEGG PATHWAY	0.178947	2.27035e-14	3.65526e-12	Human Diseases	Infectious disease: viral	gene-fgg|gene-LOC113641111|gene-rps8|gene-LOC113640843|gene-LOC113659158|gene-uba52|gene-c9|gene-LOC113640804|gene-LOC113640104|gene-il6|gene-rps6|gene-rps7|gene-LOC113641153|gene-LOC113658075|gene-rps29|gene-LOC113648812|gene-fau|gene-rpl29|gene-nfkbia|gene-rpl27a|gene-LOC113640830|gene-rpl23a|gene-LOC113646682|gene-LOC113646184|gene-irak4|gene-rpl31|gene-LOC113645925|gene-LOC113662896|gene-c8b|…	fgg;LOC113641111;rps8;LOC113640843;LOC113659158;uba52;c9;LOC113640804;LOC113640104;il6;rps6;rps7;LOC113641153;LOC113658075;rps29;LOC113648812;fau;rpl29;nfkbia;rpl27a;LOC113640830;rpl23a;LOC113646682;LOC113646184;irak4;rpl31;LOC113645925;LOC113662896;c8b;c8a;c8g;LOC113645966;rpl37a;rpl23;LOC113648042;LOC113648043;rps19;rpl24;f2;rps14;rps15;rps16;LOC113660236;rpl7a;rpl39;LOC113658344;LOC113648045;L…
25	map04610	Complement and coagulation cascades	KEGG PATHWAY	0.19685	6.12638e-06	0.000657565	Organismal Systems	Immune system	gene-fgg|gene-serpinf2|gene-c9|gene-LOC113640104|gene-serpind1|gene-LOC113650101|gene-cpb2|gene-plat|gene-LOC113650664|gene-c8b|gene-c8a|gene-c8g|gene-f2|gene-LOC113654988|gene-LOC113637905|gene-clu|gene-serpinc1|gene-LOC113647977|gene-LOC113647727|gene-LOC113642639|gene-plg|gene-LOC113650091|gene-LOC113658035|gene-kng1|gene-LOC113648913	fgg;serpinf2;c9;LOC113640104;serpind1;LOC113650101;cpb2;plat;LOC113650664;c8b;c8a;c8g;f2;LOC113654988;LOC113637905;clu;serpinc1;LOC113647977;LOC113647727;LOC113642639;plg;LOC113650091;LOC113658035;kng1;LOC113648913
43	map05414	Dilated cardiomyopathy	KEGG PATHWAY	0.147766	1.18107e-05	0.000950759	Human Diseases	Cardiovascular disease	gene-agt|gene-LOC113640835|gene-LOC113641329|gene-LOC113640804|gene-LOC113634430|gene-LOC113640843|gene-adrb1|gene-LOC113653562|gene-gnas|gene-igf1|gene-LOC113651967|gene-LOC113658129|gene-LOC113638048|gene-cacna2d3|gene-LOC113645966|gene-LOC113645925|gene-LOC113648042|gene-LOC113648043|gene-LOC113648045|gene-cacnb1|gene-LOC113646073|gene-LOC113640834|gene-LOC113640832|gene-LOC113640831|gene-LOC1…	agt;LOC113640835;LOC113641329;LOC113640804;LOC113634430;LOC113640843;adrb1;LOC113653562;gnas;igf1;LOC113651967;LOC113658129;LOC113638048;cacna2d3;LOC113645966;LOC113645925;LOC113648042;LOC113648043;LOC113648045;cacnb1;LOC113646073;LOC113640834;LOC113640832;LOC113640831;LOC113640830;LOC113635959;LOC113640810;LOC113640838;LOC113646105;itga10;LOC113655565;LOC113637523;adcy8;sgcg;ryr2;LOC113634278;LO…
24	map04260	Cardiac muscle contraction	KEGG PATHWAY	0.166667	0.000153788	0.00990397	Organismal Systems	Circulatory system	gene-LOC113641329|gene-LOC113649803|gene-LOC113663226|gene-LOC113635959|gene-cacna2d3|gene-COX3|gene-COX2|gene-COX1|gene-cacnb1|gene-LOC113643348|gene-LOC113659743|gene-LOC113638048|gene-LOC113658332|gene-LOC113655565|gene-LOC113648744|gene-ryr2|gene-LOC113661881|gene-LOC113634278|gene-LOC113635569|gene-asph|gene-CYTB|gene-LOC113650595|gene-LOC113657461|gene-LOC113642518	LOC113641329;LOC113649803;LOC113663226;LOC113635959;cacna2d3;COX3;COX2;COX1;cacnb1;LOC113643348;LOC113659743;LOC113638048;LOC113658332;LOC113655565;LOC113648744;ryr2;LOC113661881;LOC113634278;LOC113635569;asph;CYTB;LOC113650595;LOC113657461;LOC113642518
36	map05415	Diabetic cardiomyopathy	KEGG PATHWAY	0.138996	0.000206679	0.0110918	Human Diseases	Cardiovascular disease	gene-agt|gene-ND2|gene-LOC113661788|gene-ND1|gene-LOC113659158|gene-ND3|gene-LOC113649803|gene-tbc1d4|gene-LOC113653404|gene-LOC113663226|gene-LOC113651967|gene-ND5|gene-ATP6|gene-COX3|gene-COX2|gene-LOC113659743|gene-LOC113643348|gene-LOC113650213|gene-ATP8|gene-LOC113642346|gene-LOC113654227|gene-COX1|gene-LOC113658332|gene-pten|gene-camk2b|gene-ryr2|gene-LOC113661881|gene-ndufa1|gene-LOC113634…	agt;ND2;LOC113661788;ND1;LOC113659158;ND3;LOC113649803;tbc1d4;LOC113653404;LOC113663226;LOC113651967;ND5;ATP6;COX3;COX2;LOC113659743;LOC113643348;LOC113650213;ATP8;LOC113642346;LOC113654227;COX1;LOC113658332;pten;camk2b;ryr2;LOC113661881;ndufa1;LOC113634278;ND4L;ndufb6;ndufa5;CYTB;LOC113650595;LOC113645471;tgfb3
65	map04020	Calcium signaling pathway	KEGG PATHWAY	0.113636	0.00040664	0.0187055	Environmental Information Processing	Signal transduction	gene-LOC113657743|gene-LOC113656565|gene-LOC113661788|gene-LOC113640843|gene-LOC113659158|gene-LOC113647092|gene-LOC113643141|gene-LOC113640804|gene-LOC113640060|gene-LOC113653404|gene-adrb1|gene-gnas|gene-LOC113636705|gene-LOC113635336|gene-camk2b|gene-LOC113659549|gene-LOC113635571|gene-LOC113645966|gene-LOC113645925|gene-LOC113648042|gene-LOC113648043|gene-LOC113648045|gene-LOC113652902|gene-L…	LOC113657743;LOC113656565;LOC113661788;LOC113640843;LOC113659158;LOC113647092;LOC113643141;LOC113640804;LOC113640060;LOC113653404;adrb1;gnas;LOC113636705;LOC113635336;camk2b;LOC113659549;LOC113635571;LOC113645966;LOC113645925;LOC113648042;LOC113648043;LOC113648045;LOC113652902;LOC113657709;LOC113647697;LOC113646073;LOC113640834;LOC113643331;LOC113648036;LOC113640831;LOC113640830;LOC113637314;LOC1…
74	map05022	Pathways of neurodegeneration - multiple diseases	KEGG PATHWAY	0.109467	0.000507782	0.0204382	Human Diseases	Neurodegenerative disease	gene-ND2|gene-ND3|gene-LOC113661788|gene-ND1|gene-LOC113659158|gene-LOC113643854|gene-ND5|gene-LOC113649803|gene-faslg|gene-LOC113640060|gene-LOC113658075|gene-uchl1|gene-fzd9|gene-tank|gene-pdyn|gene-gpx8|gene-LOC113637108|gene-LOC113663226|gene-LOC113653075|gene-LOC113640193|gene-LOC113663208|gene-LOC113636366|gene-LOC113662757|gene-ATP6|gene-dnah10|gene-COX3|gene-COX2|gene-COX1|gene-LOC1136545…	ND2;ND3;LOC113661788;ND1;LOC113659158;LOC113643854;ND5;LOC113649803;faslg;LOC113640060;LOC113658075;uchl1;fzd9;tank;pdyn;gpx8;LOC113637108;LOC113663226;LOC113653075;LOC113640193;LOC113663208;LOC113636366;LOC113662757;ATP6;dnah10;COX3;COX2;COX1;LOC113654541;LOC113643348;LOC113651272;LOC113637894;ATP8;LOC113660311;uba52;LOC113643141;il6;LOC113659743;LOC113650773;LOC113658332;dnal1;dnali1;LOC1136424…
22	map00190	Oxidative phosphorylation	KEGG PATHWAY	0.151724	0.00105892	0.0340972	Metabolism	Energy metabolism	gene-ND2|gene-ND3|gene-ND1|gene-ND5|gene-LOC113649803|gene-LOC113634063|gene-LOC113663226|gene-ATP6|gene-COX3|gene-COX2|gene-COX1|gene-ndufa1|gene-ndufa5|gene-lhpp|gene-LOC113659743|gene-LOC113658332|gene-LOC113661881|gene-LOC113643348|gene-ND4L|gene-ndufb6|gene-ATP8|gene-CYTB	ND2;ND3;ND1;ND5;LOC113649803;LOC113634063;LOC113663226;ATP6;COX3;COX2;COX1;ndufa1;ndufa5;lhpp;LOC113659743;LOC113658332;LOC113661881;LOC113643348;ND4L;ndufb6;ATP8;CYTB
37	map04714	Thermogenesis	KEGG PATHWAY	0.126712	0.00102376	0.0366277	Organismal Systems	Environmental adaptation	gene-ND2|gene-ND3|gene-ND1|gene-ND5|gene-LOC113649803|gene-rps6|gene-LOC113639764|gene-LOC113637769|gene-gnas|gene-LOC113634063|gene-LOC113634530|gene-LOC113663226|gene-LOC113658129|gene-ATP6|gene-COX3|gene-COX2|gene-LOC113659743|gene-LOC113646580|gene-LOC113643348|gene-ATP8|gene-LOC113639062|gene-LOC113643331|gene-COX1|gene-LOC113658332|gene-LOC113656172|gene-adcy8|gene-LOC113660162|gene-LOC1136…	ND2;ND3;ND1;ND5;LOC113649803;rps6;LOC113639764;LOC113637769;gnas;LOC113634063;LOC113634530;LOC113663226;LOC113658129;ATP6;COX3;COX2;LOC113659743;LOC113646580;LOC113643348;ATP8;LOC113639062;LOC113643331;COX1;LOC113658332;LOC113656172;adcy8;LOC113660162;LOC113661881;ndufa1;znf516;LOC113636822;ND4L;ndufa5;ndufb6;LOC113657481;CYTB;LOC113645471
31	map05150	Staphylococcus aureus infection	KEGG PATHWAY	0.130252	0.0016231	0.0435533	Human Diseases	Infectious disease: bacterial	gene-LOC113648390|gene-LOC113640835|gene-LOC113640843|gene-LOC113648397|gene-LOC113640804|gene-LOC113640104|gene-LOC113657903|gene-LOC113658540|gene-LOC113645966|gene-LOC113645925|gene-LOC113648042|gene-LOC113648043|gene-LOC113648045|gene-LOC113646073|gene-LOC113640834|gene-LOC113640831|gene-LOC113640830|gene-LOC113640832|gene-LOC113640810|gene-LOC113640838|gene-LOC113646105|gene-LOC113637523|gen…	LOC113648390;LOC113640835;LOC113640843;LOC113648397;LOC113640804;LOC113640104;LOC113657903;LOC113658540;LOC113645966;LOC113645925;LOC113648042;LOC113648043;LOC113648045;LOC113646073;LOC113640834;LOC113640831;LOC113640830;LOC113640832;LOC113640810;LOC113640838;LOC113646105;LOC113637523;LOC113657853;LOC113648402;LOC113647727;fgg;LOC113645914;plg;LOC113649512;LOC113648036;LOC113659468
22	map05410	Hypertrophic cardiomyopathy	KEGG PATHWAY	0.147651	0.0015204	0.0445064	Human Diseases	Cardiovascular disease	gene-agt|gene-LOC113641329|gene-il6|gene-LOC113634430|gene-LOC113653562|gene-igf1|gene-LOC113651967|gene-LOC113635959|gene-cacna2d3|gene-cacnb1|gene-LOC113638048|gene-itga10|gene-LOC113655565|gene-sgcg|gene-ryr2|gene-LOC113660162|gene-LOC113634278|gene-LOC113642518|gene-LOC113635569|gene-LOC113650595|gene-LOC113657461|gene-tgfb3	agt;LOC113641329;il6;LOC113634430;LOC113653562;igf1;LOC113651967;LOC113635959;cacna2d3;cacnb1;LOC113638048;itga10;LOC113655565;sgcg;ryr2;LOC113660162;LOC113634278;LOC113642518;LOC113635569;LOC113650595;LOC113657461;tgfb3
36	map04064	NF-kappa B signaling pathway	KEGG PATHWAY	0.120805	0.0027191	0.06735	Environmental Information Processing	Signal transduction	gene-LOC113640835|gene-LOC113640843|gene-LOC113659158|gene-LOC113640804|gene-LOC113639541|gene-nfkbia|gene-LOC113656041|gene-irak4|gene-LOC113645966|gene-LOC113657151|gene-LOC113645925|gene-LOC113648042|gene-LOC113648043|gene-LOC113648045|gene-LOC113646073|gene-LOC113640834|gene-LOC113640831|gene-LOC113640830|gene-LOC113640832|gene-LOC113640810|gene-LOC113640838|gene-LOC113646105|gene-LOC11364626…	LOC113640835;LOC113640843;LOC113659158;LOC113640804;LOC113639541;nfkbia;LOC113656041;irak4;LOC113645966;LOC113657151;LOC113645925;LOC113648042;LOC113648043;LOC113648045;LOC113646073;LOC113640834;LOC113640831;LOC113640830;LOC113640832;LOC113640810;LOC113640838;LOC113646105;LOC113646269;LOC113637523;LOC113633925;LOC113647937;LOC113647851;LOC113636643;malt1;btk;LOC113645914;tnfsf13b;edar;LOC11365807…
33	map04662	B cell receptor signaling pathway	KEGG PATHWAY	0.123134	0.00295154	0.0678855	Organismal Systems	Immune system	gene-LOC113640835|gene-LOC113640843|gene-LOC113659158|gene-LOC113640804|gene-nfkbia|gene-LOC113656041|gene-LOC113636346|gene-LOC113657015|gene-LOC113643678|gene-LOC113645966|gene-LOC113645925|gene-LOC113648042|gene-LOC113648043|gene-LOC113648045|gene-LOC113657054|gene-LOC113646073|gene-LOC113640834|gene-LOC113640831|gene-LOC113640830|gene-LOC113640832|gene-LOC113641607|gene-LOC113640810|gene-LOC1…	LOC113640835;LOC113640843;LOC113659158;LOC113640804;nfkbia;LOC113656041;LOC113636346;LOC113657015;LOC113643678;LOC113645966;LOC113645925;LOC113648042;LOC113648043;LOC113648045;LOC113657054;LOC113646073;LOC113640834;LOC113640831;LOC113640830;LOC113640832;LOC113641607;LOC113640810;LOC113640838;LOC113646105;LOC113637523;LOC113647937;malt1;btk;LOC113657024;LOC113645914;LOC113636822;LOC113648036;LOC11…
34	map05146	Amoebiasis	KEGG PATHWAY	0.121429	0.00322871	0.0693095	Human Diseases	Infectious disease: parasitic	gene-LOC113657743|gene-LOC113640835|gene-LOC113640843|gene-LOC113659158|gene-c9|gene-LOC113640804|gene-il6|gene-gnas|gene-LOC113651967|gene-c8b|gene-c8a|gene-c8g|gene-LOC113645966|gene-LOC113645925|gene-LOC113648042|gene-LOC113648043|gene-LOC113648045|gene-LOC113642346|gene-LOC113646073|gene-LOC113640834|gene-LOC113640831|gene-LOC113640830|gene-LOC113640832|gene-LOC113655159|gene-LOC113640810|gen…	LOC113657743;LOC113640835;LOC113640843;LOC113659158;c9;LOC113640804;il6;gnas;LOC113651967;c8b;c8a;c8g;LOC113645966;LOC113645925;LOC113648042;LOC113648043;LOC113648045;LOC113642346;LOC113646073;LOC113640834;LOC113640831;LOC113640830;LOC113640832;LOC113655159;LOC113640810;LOC113640838;LOC113646105;LOC113646269;LOC113637523;LOC113645165;LOC113647600;LOC113645914;LOC113648036;tgfb3
31	map05140	Leishmaniasis	KEGG PATHWAY	0.119691	0.00587792	0.0946346	Human Diseases	Infectious disease: parasitic	gene-LOC113640835|gene-LOC113640843|gene-LOC113659158|gene-LOC113640804|gene-nfkbia|gene-LOC113658540|gene-irak4|gene-LOC113651967|gene-LOC113636327|gene-LOC113645966|gene-LOC113645925|gene-LOC113648042|gene-LOC113648043|gene-LOC113648045|gene-LOC113661386|gene-LOC113646073|gene-LOC113640834|gene-LOC113663887|gene-LOC113640830|gene-LOC113640832|gene-LOC113640810|gene-LOC113640838|gene-LOC11364610…	LOC113640835;LOC113640843;LOC113659158;LOC113640804;nfkbia;LOC113658540;irak4;LOC113651967;LOC113636327;LOC113645966;LOC113645925;LOC113648042;LOC113648043;LOC113648045;LOC113661386;LOC113646073;LOC113640834;LOC113663887;LOC113640830;LOC113640832;LOC113640810;LOC113640838;LOC113646105;LOC113647600;LOC113637523;LOC113647937;LOC113640831;LOC113645914;LOC113648036;LOC113645471;tgfb3
26	map05143	African trypanosomiasis	KEGG PATHWAY	0.126214	0.00560571	0.0950019	Human Diseases	Infectious disease: parasitic	gene-LOC113657743|gene-LOC113640835|gene-LOC113640843|gene-LOC113659158|gene-LOC113640804|gene-faslg|gene-LOC113645966|gene-LOC113645925|gene-LOC113648042|gene-LOC113648043|gene-LOC113648045|gene-LOC113646073|gene-LOC113640834|gene-il6|gene-LOC113640831|gene-LOC113640830|gene-LOC113640832|gene-LOC113640810|gene-LOC113640838|gene-LOC113646105|gene-LOC113647600|gene-LOC113637523|gene-LOC113645914|g…	LOC113657743;LOC113640835;LOC113640843;LOC113659158;LOC113640804;faslg;LOC113645966;LOC113645925;LOC113648042;LOC113648043;LOC113648045;LOC113646073;LOC113640834;il6;LOC113640831;LOC113640830;LOC113640832;LOC113640810;LOC113640838;LOC113646105;LOC113647600;LOC113637523;LOC113645914;LOC113652856;LOC113648036;kng1
44	map05016	Huntington disease	KEGG PATHWAY	0.109181	0.0066997	0.0980593	Human Diseases	Neurodegenerative disease	gene-ND2|gene-ND3|gene-LOC113640060|gene-ND1|gene-gpx8|gene-LOC113643854|gene-ND5|gene-LOC113649803|gene-dnah10|gene-LOC113663226|gene-LOC113640193|gene-LOC113636366|gene-LOC113662757|gene-ATP6|gene-COX3|gene-COX2|gene-LOC113659743|gene-LOC113643348|gene-LOC113651272|gene-LOC113637894|gene-ATP8|gene-COX1|gene-LOC113634933|gene-LOC113658332|gene-dnal1|gene-CYTB|gene-dnali1|gene-LOC113642458|gene-t…	ND2;ND3;LOC113640060;ND1;gpx8;LOC113643854;ND5;LOC113649803;dnah10;LOC113663226;LOC113640193;LOC113636366;LOC113662757;ATP6;COX3;COX2;LOC113659743;LOC113643348;LOC113651272;LOC113637894;ATP8;COX1;LOC113634933;LOC113658332;dnal1;CYTB;dnali1;LOC113642458;tubb3;LOC113646962;LOC113640562;LOC113661881;ndufa1;LOC113643660;LOC113661972;LOC113641797;LOC113638508;ND4L;LOC113657743;ndufb6;LOC113661839;nduf…
39	map05012	Parkinson disease	KEGG PATHWAY	0.113372	0.00559267	0.100047	Human Diseases	Neurodegenerative disease	gene-ND2|gene-ND3|gene-LOC113661788|gene-ND1|gene-ND5|gene-LOC113649803|gene-uchl1|gene-LOC113653404|gene-gnas|gene-LOC113663226|gene-LOC113640193|gene-LOC113636366|gene-ATP6|gene-COX3|gene-COX2|gene-LOC113659743|gene-LOC113643348|gene-ATP8|gene-LOC113643141|gene-COX1|gene-LOC113658332|gene-LOC113642458|gene-rps27a|gene-tubb3|gene-camk2b|gene-LOC113640562|gene-LOC113661881|gene-ndufa1|gene-LOC113…	ND2;ND3;LOC113661788;ND1;ND5;LOC113649803;uchl1;LOC113653404;gnas;LOC113663226;LOC113640193;LOC113636366;ATP6;COX3;COX2;LOC113659743;LOC113643348;ATP8;LOC113643141;COX1;LOC113658332;LOC113642458;rps27a;tubb3;camk2b;LOC113640562;LOC113661881;ndufa1;LOC113643660;LOC113661972;LOC113641797;uba52;LOC113638508;ND4L;ndufb6;ndufa5;CYTB;LOC113651264;LOC113636864
7	map00533	Glycosaminoglycan biosynthesis - keratan sulfate	KEGG PATHWAY	0.225806	0.00667595	0.102365	Metabolism	Glycan biosynthesis and metabolism	gene-LOC113635621|gene-LOC113645903|gene-LOC113650758|gene-LOC113656608|gene-LOC113644040|gene-st3gal3|gene-LOC113650166	LOC113635621;LOC113645903;LOC113650758;LOC113656608;LOC113644040;st3gal3;LOC113650166
33	map04650	Natural killer cell mediated cytotoxicity	KEGG PATHWAY	0.118705	0.00520547	0.10476	Organismal Systems	Immune system	gene-LOC113640835|gene-LOC113640843|gene-LOC113659158|gene-LOC113640804|gene-faslg|gene-LOC113640680|gene-LOC113643884|gene-LOC113659549|gene-LOC113645966|gene-LOC113645925|gene-LOC113648042|gene-LOC113648043|gene-LOC113648045|gene-shc2|gene-LOC113646073|gene-LOC113640834|gene-LOC113640831|gene-LOC113640830|gene-LOC113640832|gene-LOC113640810|gene-LOC113640838|gene-LOC113646105|gene-LOC113637523|…	LOC113640835;LOC113640843;LOC113659158;LOC113640804;faslg;LOC113640680;LOC113643884;LOC113659549;LOC113645966;LOC113645925;LOC113648042;LOC113648043;LOC113648045;shc2;LOC113646073;LOC113640834;LOC113640831;LOC113640830;LOC113640832;LOC113640810;LOC113640838;LOC113646105;LOC113637523;LOC113636643;LOC113646387;LOC113645914;LOC113636822;LOC113636966;LOC113636967;LOC113648036;LOC113664042;LOC11365017…
33	map05208	Chemical carcinogenesis - reactive oxygen species	KEGG PATHWAY	0.118705	0.00520547	0.10476	Human Diseases	Cancer: overview	gene-ND2|gene-ND3|gene-ND1|gene-ND5|gene-LOC113649803|gene-map2k4|gene-nfkbia|gene-ephx1|gene-LOC113663226|gene-LOC113642833|gene-ATP6|gene-COX3|gene-COX2|gene-LOC113659743|gene-LOC113643348|gene-ATP8|gene-LOC113659504|gene-COX1|gene-LOC113637314|gene-LOC113658332|gene-pten|gene-LOC113647937|gene-LOC113660143|gene-LOC113661881|gene-LOC113636307|gene-LOC113636822|gene-ND4L|gene-LOC113634528|gene-n…	ND2;ND3;ND1;ND5;LOC113649803;map2k4;nfkbia;ephx1;LOC113663226;LOC113642833;ATP6;COX3;COX2;LOC113659743;LOC113643348;ATP8;LOC113659504;COX1;LOC113637314;LOC113658332;pten;LOC113647937;LOC113660143;LOC113661881;LOC113636307;LOC113636822;ND4L;LOC113634528;ndufb6;ndufa5;CYTB;LOC113645471;ndufa1
42	map05020	Prion disease	KEGG PATHWAY	0.109091	0.00804187	0.112586	Human Diseases	Neurodegenerative disease	gene-ND2|gene-ND3|gene-LOC113640060|gene-ND1|gene-ND5|gene-LOC113649803|gene-il6|gene-LOC113663226|gene-LOC113640193|gene-c8b|gene-LOC113636366|gene-c9|gene-c8g|gene-ATP6|gene-COX3|gene-COX2|gene-LOC113659743|gene-LOC113643348|gene-ATP8|gene-LOC113660466|gene-COX1|gene-LOC113650773|gene-LOC113658332|gene-LOC113634930|gene-LOC113642458|gene-tubb3|gene-ryr2|gene-LOC113640562|gene-LOC113661881|gene-…	ND2;ND3;LOC113640060;ND1;ND5;LOC113649803;il6;LOC113663226;LOC113640193;c8b;LOC113636366;c9;c8g;ATP6;COX3;COX2;LOC113659743;LOC113643348;ATP8;LOC113660466;COX1;LOC113650773;LOC113658332;LOC113634930;LOC113642458;tubb3;ryr2;LOC113640562;LOC113661881;ndufa1;LOC113643660;LOC113661972;LOC113641797;LOC113638508;ND4L;ndufb6;ndufa5;CYTB;LOC113651260;LOC113645471;c8a;LOC113636864
35	map04360	Axon guidance	KEGG PATHWAY	0.111821	0.0102176	0.137086	Organismal Systems	Development and regeneration	gene-LOC113661788|gene-LOC113645421|gene-LOC113658186|gene-LOC113638669|gene-LOC113658183|gene-LOC113652374|gene-LOC113653404|gene-LOC113642920|gene-ablim3|gene-LOC113657151|gene-LOC113655161|gene-nfatc4|gene-LOC113645212|gene-LOC113645213|gene-dpysl5|gene-LOC113663646|gene-LOC113652679|gene-LOC113662485|gene-LOC113651897|gene-sema4b|gene-trpc4|gene-LOC113644637|gene-trpc1|gene-LOC113641723|gene-…	LOC113661788;LOC113645421;LOC113658186;LOC113638669;LOC113658183;LOC113652374;LOC113653404;LOC113642920;ablim3;LOC113657151;LOC113655161;nfatc4;LOC113645212;LOC113645213;dpysl5;LOC113663646;LOC113652679;LOC113662485;LOC113651897;sema4b;trpc4;LOC113644637;trpc1;LOC113641723;camk2b;ntn1;robo3;LOC113636518;pak5;LOC113644119;LOC113636822;LOC113657323;LOC113655192;LOC113651260;LOC113636940
17	map05412	Arrhythmogenic right ventricular cardiomyopathy	KEGG PATHWAY	0.134921	0.0120328	0.154982	Human Diseases	Cardiovascular disease	gene-LOC113664018|gene-LOC113641329|gene-ryr2|gene-LOC113638048|gene-LOC113634278|gene-cacna2d3|gene-LOC113635569|gene-itga10|gene-ctnna2|gene-LOC113648412|gene-LOC113634430|gene-cacnb1|gene-LOC113653562|gene-LOC113650595|gene-LOC113657461|gene-LOC113642518|gene-sgcg	LOC113664018;LOC113641329;ryr2;LOC113638048;LOC113634278;cacna2d3;LOC113635569;itga10;ctnna2;LOC113648412;LOC113634430;cacnb1;LOC113653562;LOC113650595;LOC113657461;LOC113642518;sgcg
8	map00980	Metabolism of xenobiotics by cytochrome P450	KEGG PATHWAY	0.177778	0.0166927	0.206732	Metabolism	Xenobiotics biodegradation and metabolism	gene-LOC113634528|gene-dhdh|gene-LOC113650814|gene-LOC113645065|gene-LOC113641195|gene-LOC113636307|gene-ephx1|gene-LOC113654020	LOC113634528;dhdh;LOC113650814;LOC113645065;LOC113641195;LOC113636307;ephx1;LOC113654020
13	map04730	Long-term depression	KEGG PATHWAY	0.138298	0.0215722	0.210492	Organismal Systems	Nervous system	gene-LOC113657743|gene-LOC113647092|gene-LOC113659158|gene-LOC113643854|gene-LOC113650773|gene-gna12|gene-LOC113636822|gene-gucy1b1|gene-LOC113639764|gene-LOC113646962|gene-LOC113645165|gene-gnas|gene-igf1	LOC113657743;LOC113647092;LOC113659158;LOC113643854;LOC113650773;gna12;LOC113636822;gucy1b1;LOC113639764;LOC113646962;LOC113645165;gnas;igf1
33	map04640	Hematopoietic cell lineage	KEGG PATHWAY	0.108911	0.0176561	0.210565	Organismal Systems	Immune system	gene-LOC113646073|gene-LOC113640843|gene-LOC113640804|gene-il6|gene-LOC113636346|gene-LOC113646393|gene-LOC113657015|gene-LOC113643678|gene-LOC113645966|gene-LOC113645925|gene-LOC113648042|gene-LOC113648043|gene-LOC113648045|gene-LOC113657054|gene-cd3e|gene-LOC113640834|gene-LOC113640831|gene-LOC113640830|gene-LOC113640832|gene-LOC113641607|gene-LOC113640810|gene-LOC113640838|gene-LOC113646105|ge…	LOC113646073;LOC113640843;LOC113640804;il6;LOC113636346;LOC113646393;LOC113657015;LOC113643678;LOC113645966;LOC113645925;LOC113648042;LOC113648043;LOC113648045;LOC113657054;cd3e;LOC113640834;LOC113640831;LOC113640830;LOC113640832;LOC113641607;LOC113640810;LOC113640838;LOC113646105;LOC113646269;LOC113637523;LOC113657024;LOC113645914;LOC113634049;LOC113634083;LOC113640835;LOC113648036;LOC113657067;…
24	map04664	Fc epsilon RI signaling pathway	KEGG PATHWAY	0.116505	0.0190524	0.211548	Organismal Systems	Immune system	gene-LOC113640835|gene-LOC113640843|gene-LOC113640804|gene-map2k4|gene-LOC113645966|gene-LOC113645925|gene-LOC113648042|gene-LOC113648043|gene-LOC113648045|gene-LOC113646073|gene-LOC113640834|gene-LOC113640831|gene-LOC113640830|gene-LOC113640832|gene-LOC113640810|gene-LOC113640838|gene-LOC113646105|gene-LOC113637523|gene-btk|gene-LOC113645914|gene-LOC113636822|gene-LOC113648036|gene-LOC113651260|…	LOC113640835;LOC113640843;LOC113640804;map2k4;LOC113645966;LOC113645925;LOC113648042;LOC113648043;LOC113648045;LOC113646073;LOC113640834;LOC113640831;LOC113640830;LOC113640832;LOC113640810;LOC113640838;LOC113646105;LOC113637523;btk;LOC113645914;LOC113636822;LOC113648036;LOC113651260;LOC113645471
37	map04072	Phospholipase D signaling pathway	KEGG PATHWAY	0.106017	0.0185312	0.213109	Environmental Information Processing	Signal transduction	gene-agt|gene-LOC113640835|gene-LOC113640843|gene-LOC113640804|gene-gna12|gene-dgkh|gene-LOC113641844|gene-gnas|gene-grm3|gene-LOC113659549|gene-LOC113658129|gene-LOC113645966|gene-LOC113645925|gene-LOC113648042|gene-LOC113648043|gene-LOC113648045|gene-f2|gene-LOC113650213|gene-LOC113646073|gene-LOC113640834|gene-LOC113640831|gene-LOC113640830|gene-LOC113640832|gene-LOC113641742|gene-LOC113640810…	agt;LOC113640835;LOC113640843;LOC113640804;gna12;dgkh;LOC113641844;gnas;grm3;LOC113659549;LOC113658129;LOC113645966;LOC113645925;LOC113648042;LOC113648043;LOC113648045;f2;LOC113650213;LOC113646073;LOC113640834;LOC113640831;LOC113640830;LOC113640832;LOC113641742;LOC113640810;LOC113640838;LOC113646105;LOC113637523;adcy8;LOC113636565;shc2;LOC113646387;LOC113645914;dnm3;LOC113636822;LOC113648036;LOC1…
29	map04921	Oxytocin signaling pathway	KEGG PATHWAY	0.110266	0.0214779	0.216121	Organismal Systems	Endocrine system	gene-LOC113657743|gene-LOC113661788|gene-LOC113641329|gene-LOC113659158|gene-LOC113641776|gene-LOC113653404|gene-LOC113642920|gene-gnas|gene-LOC113648881|gene-LOC113645801|gene-LOC113658129|gene-cacna2d3|gene-cacnb1|gene-nfatc4|gene-LOC113657709|gene-LOC113643141|gene-LOC113638048|gene-LOC113650773|gene-gucy1b1|gene-camk2b|gene-ryr2|gene-LOC113660162|gene-LOC113636822|gene-LOC113635569|gene-mylk3…	LOC113657743;LOC113661788;LOC113641329;LOC113659158;LOC113641776;LOC113653404;LOC113642920;gnas;LOC113648881;LOC113645801;LOC113658129;cacna2d3;cacnb1;nfatc4;LOC113657709;LOC113643141;LOC113638048;LOC113650773;gucy1b1;camk2b;ryr2;LOC113660162;LOC113636822;LOC113635569;mylk3;adcy8;LOC113655192;LOC113657461;LOC113642518
21	map05310	Asthma	KEGG PATHWAY	0.12	0.0201427	0.216198	Human Diseases	Immune disease	gene-LOC113646073|gene-LOC113640835|gene-LOC113640843|gene-LOC113640831|gene-LOC113640830|gene-LOC113640834|gene-LOC113640804|gene-LOC113645914|gene-LOC113648036|gene-LOC113640832|gene-LOC113637523|gene-LOC113646105|gene-LOC113640838|gene-LOC113645925|gene-LOC113648042|gene-LOC113648043|gene-LOC113648045|gene-LOC113658540|gene-LOC113645966|gene-LOC113659468|gene-LOC113640810	LOC113646073;LOC113640835;LOC113640843;LOC113640831;LOC113640830;LOC113640834;LOC113640804;LOC113645914;LOC113648036;LOC113640832;LOC113637523;LOC113646105;LOC113640838;LOC113645925;LOC113648042;LOC113648043;LOC113648045;LOC113658540;LOC113645966;LOC113659468;LOC113640810
20	map04540	Gap junction	KEGG PATHWAY	0.11976	0.0233788	0.221411	Cellular Processes	Cellular community - eukaryotes	gene-LOC113657743|gene-LOC113643660|gene-LOC113659158|gene-LOC113640193|gene-LOC113642458|gene-LOC113658129|gene-htr2b|gene-LOC113636366|gene-LOC113661972|gene-LOC113641797|gene-LOC113636822|gene-adrb1|gene-LOC113639764|gene-tubb3|gene-adcy8|gene-gucy1b1|gene-LOC113638508|gene-gnas|gene-LOC113636864|gene-LOC113645165	LOC113657743;LOC113643660;LOC113659158;LOC113640193;LOC113642458;LOC113658129;htr2b;LOC113636366;LOC113661972;LOC113641797;LOC113636822;adrb1;LOC113639764;tubb3;adcy8;gucy1b1;LOC113638508;gnas;LOC113636864;LOC113645165
19	map04750	Inflammatory mediator regulation of TRP channels	KEGG PATHWAY	0.122581	0.0214425	0.222726	Organismal Systems	Sensory system	gene-LOC113657743|gene-LOC113643141|gene-LOC113661788|gene-LOC113659158|gene-LOC113658129|gene-htr2b|gene-adcy8|gene-LOC113647977|gene-LOC113646269|gene-asic2|gene-LOC113634184|gene-camk2b|gene-LOC113653404|gene-kng1|gene-gnas|gene-LOC113645471|gene-ptger2|gene-LOC113650714|gene-igf1	LOC113657743;LOC113643141;LOC113661788;LOC113659158;LOC113658129;htr2b;adcy8;LOC113647977;LOC113646269;asic2;LOC113634184;camk2b;LOC113653404;kng1;gnas;LOC113645471;ptger2;LOC113650714;igf1
31	map05323	Rheumatoid arthritis	KEGG PATHWAY	0.106164	0.0286395	0.256165	Human Diseases	Immune disease	gene-LOC113640835|gene-LOC113640843|gene-LOC113660331|gene-LOC113640804|gene-il6|gene-LOC113658540|gene-LOC113651967|gene-LOC113645966|gene-LOC113657151|gene-LOC113645925|gene-LOC113648042|gene-LOC113648043|gene-LOC113648045|gene-LOC113646073|gene-LOC113640834|gene-LOC113640831|gene-LOC113640830|gene-LOC113637314|gene-LOC113640832|gene-LOC113640810|gene-LOC113640838|gene-LOC113646105|gene-LOC1136…	LOC113640835;LOC113640843;LOC113660331;LOC113640804;il6;LOC113658540;LOC113651967;LOC113645966;LOC113657151;LOC113645925;LOC113648042;LOC113648043;LOC113648045;LOC113646073;LOC113640834;LOC113640831;LOC113640830;LOC113637314;LOC113640832;LOC113640810;LOC113640838;LOC113646105;LOC113637523;LOC113633925;LOC113645914;tnfsf13b;tgfb3;LOC113648036;LOC113663547;LOC113663508;LOC113659468
10	map00830	Retinol metabolism	KEGG PATHWAY	0.147059	0.0280516	0.258075	Metabolism	Metabolism of cofactors and vitamins	gene-LOC113652969|gene-LOC113650814|gene-LOC113658464|gene-LOC113661557|gene-dhrs3|gene-LOC113645065|gene-LOC113635190|gene-LOC113634831|gene-LOC113641195|gene-LOC113654020	LOC113652969;LOC113650814;LOC113658464;LOC113661557;dhrs3;LOC113645065;LOC113635190;LOC113634831;LOC113641195;LOC113654020
27	map04261	Adrenergic signaling in cardiomyocytes	KEGG PATHWAY	0.108871	0.0297075	0.258536	Organismal Systems	Circulatory system	gene-LOC113657743|gene-agt|gene-LOC113661788|gene-LOC113641329|gene-LOC113638679|gene-LOC113653404|gene-adrb1|gene-gnas|gene-LOC113658129|gene-LOC113638048|gene-cacna2d3|gene-cacnb1|gene-LOC113643141|gene-LOC113635959|gene-LOC113641742|gene-LOC113655138|gene-LOC113655565|gene-adcy8|gene-ryr2|gene-LOC113645471|gene-LOC113634278|gene-LOC113635569|gene-LOC113635336|gene-camk2b|gene-LOC113650595|gene…	LOC113657743;agt;LOC113661788;LOC113641329;LOC113638679;LOC113653404;adrb1;gnas;LOC113658129;LOC113638048;cacna2d3;cacnb1;LOC113643141;LOC113635959;LOC113641742;LOC113655138;LOC113655565;adcy8;ryr2;LOC113645471;LOC113634278;LOC113635569;LOC113635336;camk2b;LOC113650595;LOC113657461;LOC113642518
49	map04010	MAPK signaling pathway	KEGG PATHWAY	0.0970297	0.033509	0.276664	Environmental Information Processing	Signal transduction	gene-nlk|gene-LOC113640060|gene-LOC113641329|gene-LOC113659158|gene-LOC113656565|gene-map2k4|gene-faslg|gene-LOC113643331|gene-LOC113659035|gene-LOC113658075|gene-lamtor3|gene-LOC113636667|gene-stmn1|gene-LOC113639706|gene-igf1|gene-irak4|gene-LOC113651967|gene-cacna2d3|gene-LOC113644582|gene-vegfc|gene-LOC113650213|gene-LOC113657536|gene-LOC113647697|gene-LOC113654227|gene-gna12|gene-LOC11363731…	nlk;LOC113640060;LOC113641329;LOC113659158;LOC113656565;map2k4;faslg;LOC113643331;LOC113659035;LOC113658075;lamtor3;LOC113636667;stmn1;LOC113639706;igf1;irak4;LOC113651967;cacna2d3;LOC113644582;vegfc;LOC113650213;LOC113657536;LOC113647697;LOC113654227;gna12;LOC113637314;LOC113638048;LOC113655159;cacnb1;LOC113646269;LOC113647811;ptprr;LOC113648529;LOC113647092;LOC113645471;LOC113642635;LOC11363868…
23	map05142	Chagas disease	KEGG PATHWAY	0.11165	0.0330219	0.279817	Human Diseases	Infectious disease: parasitic	gene-LOC113657743|gene-map2k4|gene-il6|gene-nfkbia|gene-gnas|gene-irak4|gene-LOC113651967|gene-LOC113637894|gene-cd3e|gene-LOC113638679|gene-LOC113654227|gene-LOC113651148|gene-LOC113647600|gene-faslg|gene-LOC113645165|gene-LOC113647937|gene-LOC113647977|gene-tgfb3|gene-LOC113658075|gene-LOC113663547|gene-kng1|gene-LOC113645471|gene-LOC113659468	LOC113657743;map2k4;il6;nfkbia;gnas;irak4;LOC113651967;LOC113637894;cd3e;LOC113638679;LOC113654227;LOC113651148;LOC113647600;faslg;LOC113645165;LOC113647937;LOC113647977;tgfb3;LOC113658075;LOC113663547;kng1;LOC113645471;LOC113659468
27	map04672	Intestinal immune network for IgA production	KEGG PATHWAY	0.105058	0.0435139	0.341743	Organismal Systems	Immune system	gene-LOC113640835|gene-LOC113640843|gene-LOC113640804|gene-il6|gene-LOC113658540|gene-LOC113651967|gene-LOC113645966|gene-LOC113657151|gene-LOC113645925|gene-LOC113648042|gene-LOC113648043|gene-LOC113648045|gene-LOC113646073|gene-LOC113640834|gene-LOC113640810|gene-LOC113640831|gene-LOC113640830|gene-LOC113640832|gene-LOC113640788|gene-LOC113658318|gene-LOC113646105|gene-LOC113640838|gene-LOC1136…	LOC113640835;LOC113640843;LOC113640804;il6;LOC113658540;LOC113651967;LOC113645966;LOC113657151;LOC113645925;LOC113648042;LOC113648043;LOC113648045;LOC113646073;LOC113640834;LOC113640810;LOC113640831;LOC113640830;LOC113640832;LOC113640788;LOC113658318;LOC113646105;LOC113640838;LOC113637523;LOC113645914;tnfsf13b;LOC113648036;LOC113659468
10	map04340	Hedgehog signaling pathway	KEGG PATHWAY	0.136986	0.0430632	0.346659	Environmental Information Processing	Signal transduction	gene-LOC113635832|gene-gli1|gene-evc|gene-mosmo|gene-LOC113637759|gene-kif7|gene-LOC113654462|gene-LOC113653873|gene-LOC113637108|gene-hhat	LOC113635832;gli1;evc;mosmo;LOC113637759;kif7;LOC113654462;LOC113653873;LOC113637108;hhat
5	map00340	Histidine metabolism	KEGG PATHWAY	0.185185	0.0462035	0.354227	Metabolism	Amino acid metabolism	gene-uroc1|gene-LOC113650194|gene-amdhd1|gene-LOC113650195|gene-hal	uroc1;LOC113650194;amdhd1;LOC113650195;hal
13	map05214	Glioma	KEGG PATHWAY	0.12381	0.047522	0.355862	Human Diseases	Cancer: specific types	gene-LOC113643141|gene-LOC113661788|gene-LOC113659158|gene-LOC113646387|gene-LOC113645801|gene-cdk6|gene-pten|gene-LOC113636822|gene-camk2b|gene-LOC113653404|gene-igf1|gene-shc2|gene-LOC113657709	LOC113643141;LOC113661788;LOC113659158;LOC113646387;LOC113645801;cdk6;pten;LOC113636822;camk2b;LOC113653404;igf1;shc2;LOC113657709
20	map04713	Circadian entrainment	KEGG PATHWAY	0.10929	0.0534361	0.382365	Organismal Systems	Environmental adaptation	gene-LOC113657743|gene-LOC113643141|gene-LOC113661788|gene-LOC113659158|gene-LOC113663451|gene-LOC113643854|gene-LOC113658129|gene-LOC113650773|gene-adcy8|gene-LOC113646962|gene-gng3|gene-LOC113639764|gene-gucy1b1|gene-LOC113634933|gene-camk2b|gene-LOC113653404|gene-gnb5|gene-ryr2|gene-cacna1g|gene-gnas	LOC113657743;LOC113643141;LOC113661788;LOC113659158;LOC113663451;LOC113643854;LOC113658129;LOC113650773;adcy8;LOC113646962;gng3;LOC113639764;gucy1b1;LOC113634933;camk2b;LOC113653404;gnb5;ryr2;cacna1g;gnas
44	map05014	Amyotrophic lateral sclerosis	KEGG PATHWAY	0.0950324	0.0555966	0.389176	Human Diseases	Neurodegenerative disease	gene-ND2|gene-ND3|gene-ND1|gene-gpx8|gene-LOC113635791|gene-ND5|gene-LOC113649803|gene-tank|gene-LOC113663226|gene-LOC113640193|gene-LOC113663208|gene-LOC113636366|gene-LOC113662757|gene-ATP6|gene-dnah10|gene-COX3|gene-COX2|gene-LOC113659743|gene-LOC113643348|gene-LOC113651272|gene-ATP8|gene-COX1|gene-LOC113658332|gene-dnal1|gene-dnali1|gene-LOC113642458|gene-tubb3|gene-prph|gene-LOC113640562|gen…	ND2;ND3;ND1;gpx8;LOC113635791;ND5;LOC113649803;tank;LOC113663226;LOC113640193;LOC113663208;LOC113636366;LOC113662757;ATP6;dnah10;COX3;COX2;LOC113659743;LOC113643348;LOC113651272;ATP8;COX1;LOC113658332;dnal1;dnali1;LOC113642458;tubb3;prph;LOC113640562;LOC113661881;ndufa1;LOC113643660;LOC113635885;LOC113661972;LOC113641797;LOC113658075;LOC113638508;ND4L;LOC113646962;ndufb6;ndufa5;CYTB;LOC113645471;…
50	map05010	Alzheimer disease	KEGG PATHWAY	0.0932836	0.0570731	0.391011	Human Diseases	Neurodegenerative disease	gene-ND2|gene-ND3|gene-ND1|gene-LOC113653075|gene-ND5|gene-LOC113649803|gene-il6|gene-LOC113658075|gene-fzd9|gene-LOC113637108|gene-LOC113663226|gene-LOC113636429|gene-LOC113640193|gene-LOC113636366|gene-ATP6|gene-COX3|gene-COX2|gene-LOC113659743|gene-LOC113654541|gene-LOC113643348|gene-LOC113650213|gene-LOC113637894|gene-ATP8|gene-LOC113660311|gene-LOC113643141|gene-COX1|gene-LOC113658332|gene-L…	ND2;ND3;ND1;LOC113653075;ND5;LOC113649803;il6;LOC113658075;fzd9;LOC113637108;LOC113663226;LOC113636429;LOC113640193;LOC113636366;ATP6;COX3;COX2;LOC113659743;LOC113654541;LOC113643348;LOC113650213;LOC113637894;ATP8;LOC113660311;LOC113643141;COX1;LOC113658332;LOC113642458;LOC113638891;tubb3;LOC113640562;LOC113661881;ndufa1;wnt3a;LOC113643660;LOC113639216;LOC113634278;cdk5r1;LOC113661972;LOC11364179…
11	map04961	Endocrine and other factor-regulated calcium reabsorption	KEGG PATHWAY	0.127907	0.0534328	0.391031	Organismal Systems	Excretory system	gene-LOC113657743|gene-LOC113659158|gene-LOC113658129|gene-dnm3|gene-LOC113647977|gene-LOC113655138|gene-LOC113635336|gene-calb1|gene-gnas|gene-esr1|gene-LOC113636565	LOC113657743;LOC113659158;LOC113658129;dnm3;LOC113647977;LOC113655138;LOC113635336;calb1;gnas;esr1;LOC113636565
30	map04022	cGMP-PKG signaling pathway	KEGG PATHWAY	0.0986842	0.0685294	0.441329	Environmental Information Processing	Signal transduction	gene-LOC113657743|gene-nppc|gene-LOC113643141|gene-gna12|gene-LOC113639764|gene-LOC113642920|gene-LOC113658129|gene-gucy1b1|gene-LOC113635309|gene-kcnj8|gene-nfatc4|gene-LOC113650213|gene-LOC113652209|gene-LOC113652679|gene-LOC113655192|gene-LOC113644273|gene-LOC113656172|gene-LOC113655138|gene-LOC113655565|gene-adcy8|gene-LOC113645165|gene-LOC113647977|gene-LOC113634264|gene-LOC113634278|gene-ad…	LOC113657743;nppc;LOC113643141;gna12;LOC113639764;LOC113642920;LOC113658129;gucy1b1;LOC113635309;kcnj8;nfatc4;LOC113650213;LOC113652209;LOC113652679;LOC113655192;LOC113644273;LOC113656172;LOC113655138;LOC113655565;adcy8;LOC113645165;LOC113647977;LOC113634264;LOC113634278;adrb1;LOC113635336;mylk3;LOC113645937;kng1;LOC113650595
4	map00604	Glycosphingolipid biosynthesis - ganglio series	KEGG PATHWAY	0.190476	0.0659378	0.442333	Metabolism	Glycan biosynthesis and metabolism	gene-LOC113656608|gene-st8sia5|gene-st8sia1|gene-st6galnac5	LOC113656608;st8sia5;st8sia1;st6galnac5
2	map00232	Caffeine metabolism	KEGG PATHWAY	0.333333	0.0677607	0.445284	Metabolism	Biosynthesis of other secondary metabolites	gene-LOC113651623|gene-LOC113656370	LOC113651623;LOC113656370
20	map04725	Cholinergic synapse	KEGG PATHWAY	0.104712	0.0758914	0.479157	Organismal Systems	Nervous system	gene-LOC113657743|gene-LOC113647092|gene-LOC113661788|gene-LOC113639216|gene-LOC113659158|gene-LOC113650739|gene-LOC113658129|gene-gng3|gene-LOC113635571|gene-LOC113636822|gene-camk2b|gene-kcnq5|gene-gnb5|gene-LOC113645165|gene-LOC113640060|gene-LOC113653404|gene-LOC113651260|gene-adcy8|gene-LOC113657709|gene-LOC113660311	LOC113657743;LOC113647092;LOC113661788;LOC113639216;LOC113659158;LOC113650739;LOC113658129;gng3;LOC113635571;LOC113636822;camk2b;kcnq5;gnb5;LOC113645165;LOC113640060;LOC113653404;LOC113651260;adcy8;LOC113657709;LOC113660311
22	map04723	Retrograde endocannabinoid signaling	KEGG PATHWAY	0.0995475	0.0990058	0.531331	Organismal Systems	Nervous system	gene-LOC113657743|gene-ND2|gene-LOC113640060|gene-ND1|gene-LOC113659158|gene-LOC113643854|gene-gabrb2|gene-gnb5|gene-LOC113658129|gene-ND5|gene-gng3|gene-ndufa1|gene-ndufa5|gene-LOC113634933|gene-LOC113646962|gene-LOC113642935|gene-LOC113647092|gene-ND4L|gene-adcy8|gene-ndufb6|gene-LOC113645471|gene-ND3	LOC113657743;ND2;LOC113640060;ND1;LOC113659158;LOC113643854;gabrb2;gnb5;LOC113658129;ND5;gng3;ndufa1;ndufa5;LOC113634933;LOC113646962;LOC113642935;LOC113647092;ND4L;adcy8;ndufb6;LOC113645471;ND3
25	map05330	Allograft rejection	KEGG PATHWAY	0.0976562	0.0981791	0.535825	Human Diseases	Immune disease	gene-LOC113640835|gene-LOC113640843|gene-LOC113640804|gene-faslg|gene-LOC113638514|gene-LOC113645966|gene-LOC113645925|gene-LOC113648042|gene-LOC113648043|gene-LOC113648045|gene-LOC113646073|gene-LOC113640834|gene-LOC113640831|gene-LOC113640830|gene-LOC113640832|gene-LOC113640810|gene-LOC113640838|gene-LOC113646105|gene-LOC113647600|gene-LOC113637523|gene-LOC113645914|gene-LOC113648036|gene-LOC11…	LOC113640835;LOC113640843;LOC113640804;faslg;LOC113638514;LOC113645966;LOC113645925;LOC113648042;LOC113648043;LOC113648045;LOC113646073;LOC113640834;LOC113640831;LOC113640830;LOC113640832;LOC113640810;LOC113640838;LOC113646105;LOC113647600;LOC113637523;LOC113645914;LOC113648036;LOC113664042;LOC113659468;LOC113658540
50	map05130	Pathogenic Escherichia coli infection	KEGG PATHWAY	0.0904159	0.08663	0.536439	Human Diseases	Infectious disease: bacterial	gene-LOC113638128|gene-LOC113640835|gene-LOC113640843|gene-wipf3|gene-LOC113640804|gene-rps3|gene-faslg|gene-LOC113653402|gene-LOC113645966|gene-nfkbia|gene-gna12|gene-irak4|gene-LOC113640193|gene-LOC113645510|gene-LOC113636366|gene-LOC113653222|gene-LOC113645925|gene-LOC113648042|gene-LOC113648043|gene-LOC113648045|gene-f2|gene-LOC113637894|gene-LOC113646073|gene-LOC113640834|gene-il6|gene-LOC11…	LOC113638128;LOC113640835;LOC113640843;wipf3;LOC113640804;rps3;faslg;LOC113653402;LOC113645966;nfkbia;gna12;irak4;LOC113640193;LOC113645510;LOC113636366;LOC113653222;LOC113645925;LOC113648042;LOC113648043;LOC113648045;f2;LOC113637894;LOC113646073;LOC113640834;il6;LOC113640831;LOC113640830;LOC113662235;LOC113640832;LOC113640810;LOC113642458;LOC113638891;LOC113646105;LOC113640838;LOC113637523;LOC11…
6	map00982	Drug metabolism - cytochrome P450	KEGG PATHWAY	0.142857	0.0885422	0.537935	Metabolism	Xenobiotics biodegradation and metabolism	gene-LOC113634528|gene-LOC113650814|gene-LOC113645065|gene-LOC113641195|gene-LOC113636307|gene-LOC113654020	LOC113634528;LOC113650814;LOC113645065;LOC113641195;LOC113636307;LOC113654020
6	map03440	Homologous recombination	KEGG PATHWAY	0.142857	0.0885422	0.537935	Genetic Information Processing	Replication and repair	gene-xrcc3|gene-rad51d|gene-rad52|gene-pold4|gene-rbbp8|gene-LOC113654688	xrcc3;rad51d;rad52;pold4;rbbp8;LOC113654688
7	map00860	Porphyrin and chlorophyll metabolism	KEGG PATHWAY	0.132075	0.0961216	0.543003	Metabolism	Metabolism of cofactors and vitamins	gene-LOC113638517|gene-LOC113650814|gene-cp|gene-LOC113641195|gene-LOC113647475|gene-LOC113634063|gene-LOC113654020	LOC113638517;LOC113650814;cp;LOC113641195;LOC113647475;LOC113634063;LOC113654020
7	map05204	Chemical carcinogenesis - DNA adducts	KEGG PATHWAY	0.132075	0.0961216	0.543003	Human Diseases	Cancer: overview	gene-LOC113634528|gene-LOC113650814|gene-LOC113656370|gene-LOC113641195|gene-LOC113636307|gene-ephx1|gene-LOC113654020	LOC113634528;LOC113650814;LOC113656370;LOC113641195;LOC113636307;ephx1;LOC113654020
28	map05416	Viral myocarditis	KEGG PATHWAY	0.0965517	0.0935378	0.547621	Human Diseases	Cardiovascular disease	gene-LOC113640835|gene-LOC113640843|gene-LOC113640804|gene-LOC113653562|gene-LOC113638514|gene-LOC113645966|gene-LOC113658510|gene-LOC113645925|gene-LOC113648042|gene-LOC113648043|gene-LOC113648045|gene-LOC113637894|gene-LOC113646073|gene-LOC113640834|gene-LOC113640831|gene-LOC113640830|gene-LOC113640832|gene-LOC113640810|gene-LOC113640838|gene-LOC113646105|gene-LOC113655565|gene-LOC113637523|gen…	LOC113640835;LOC113640843;LOC113640804;LOC113653562;LOC113638514;LOC113645966;LOC113658510;LOC113645925;LOC113648042;LOC113648043;LOC113648045;LOC113637894;LOC113646073;LOC113640834;LOC113640831;LOC113640830;LOC113640832;LOC113640810;LOC113640838;LOC113646105;LOC113655565;LOC113637523;sgcg;LOC113645914;LOC113648036;LOC113659468;LOC113651260;LOC113658540
22	map04932	Non-alcoholic fatty liver disease	KEGG PATHWAY	0.1	0.0955106	0.549186	Human Diseases	Endocrine and metabolic disease	gene-LOC113649803|gene-il6|gene-LOC113663226|gene-LOC113651967|gene-COX3|gene-COX2|gene-COX1|gene-LOC113643348|gene-LOC113650213|gene-LOC113637894|gene-ndufa5|gene-faslg|gene-LOC113659743|gene-LOC113658332|gene-LOC113638891|gene-LOC113660162|gene-LOC113661881|gene-ndufa1|gene-LOC113658075|gene-ndufb6|gene-CYTB|gene-LOC113645471	LOC113649803;il6;LOC113663226;LOC113651967;COX3;COX2;COX1;LOC113643348;LOC113650213;LOC113637894;ndufa5;faslg;LOC113659743;LOC113658332;LOC113638891;LOC113660162;LOC113661881;ndufa1;LOC113658075;ndufb6;CYTB;LOC113645471
5	map00040	Pentose and glucuronate interconversions	KEGG PATHWAY	0.142857	0.114859	0.577886	Metabolism	Carbohydrate metabolism	gene-dhdh|gene-LOC113650814|gene-LOC113657968|gene-LOC113641195|gene-LOC113654020	dhdh;LOC113650814;LOC113657968;LOC113641195;LOC113654020
9	map00983	Drug metabolism - other enzymes	KEGG PATHWAY	0.118421	0.110082	0.581089	Metabolism	Xenobiotics biodegradation and metabolism	gene-dut|gene-LOC113634528|gene-LOC113650814|gene-dpys|gene-LOC113656370|gene-nme3|gene-LOC113641195|gene-LOC113636307|gene-LOC113654020	dut;LOC113634528;LOC113650814;dpys;LOC113656370;nme3;LOC113641195;LOC113636307;LOC113654020
9	map04930	Type II diabetes mellitus	KEGG PATHWAY	0.118421	0.110082	0.581089	Human Diseases	Endocrine and metabolic disease	gene-LOC113647092|gene-LOC113640060|gene-LOC113651830|gene-LOC113642635|gene-LOC113660077|gene-abcc8|gene-socs1|gene-cacna1g|gene-LOC113650213	LOC113647092;LOC113640060;LOC113651830;LOC113642635;LOC113660077;abcc8;socs1;cacna1g;LOC113650213
19	map04935	Growth hormone synthesis, secretion and action	KEGG PATHWAY	0.1	0.114707	0.586282	Organismal Systems	Endocrine system	gene-LOC113657743|gene-adcy8|gene-shc2|gene-LOC113659158|gene-LOC113646387|gene-LOC113651830|gene-LOC113658129|gene-map2k4|gene-LOC113650679|gene-LOC113636822|gene-LOC113662473|gene-sstr1|gene-LOC113663691|gene-LOC113650607|gene-LOC113645165|gene-LOC113645471|gene-gnas|gene-socs1|gene-igf1	LOC113657743;adcy8;shc2;LOC113659158;LOC113646387;LOC113651830;LOC113658129;map2k4;LOC113650679;LOC113636822;LOC113662473;sstr1;LOC113663691;LOC113650607;LOC113645165;LOC113645471;gnas;socs1;igf1
7	map04624	Toll and Imd signaling pathway	KEGG PATHWAY	0.125	0.119945	0.594189	Organismal Systems	Immune system	gene-irak4|gene-nfkbia|gene-LOC113657427|gene-LOC113661786|gene-LOC113647937|gene-LOC113645471|gene-LOC113637894	irak4;nfkbia;LOC113657427;LOC113661786;LOC113647937;LOC113645471;LOC113637894
8	map04913	Ovarian steroidogenesis	KEGG PATHWAY	0.119403	0.122821	0.599217	Organismal Systems	Endocrine system	gene-LOC113658129|gene-LOC113636291|gene-LOC113660149|gene-adcy8|gene-gnas|gene-LOC113650213|gene-bmp6|gene-igf1	LOC113658129;LOC113636291;LOC113660149;adcy8;gnas;LOC113650213;bmp6;igf1
66	map05200	Pathways in cancer	KEGG PATHWAY	0.084724	0.145551	0.699513	Human Diseases	Cancer: overview	gene-agt|gene-LOC113656565|gene-LOC113661788|gene-LOC113659158|gene-LOC113651967|gene-LOC113646442|gene-faslg|gene-LOC113643331|gene-ptger2|gene-fzd9|gene-LOC113648412|gene-nfkbia|gene-gnas|gene-LOC113657151|gene-LOC113636667|gene-igf1|gene-arnt2|gene-camk2b|gene-LOC113645801|gene-LOC113658129|gene-LOC113634528|gene-LOC113641111|gene-runx1t1|gene-gna12|gene-il6|gene-LOC113654462|gene-LOC113657743…	agt;LOC113656565;LOC113661788;LOC113659158;LOC113651967;LOC113646442;faslg;LOC113643331;ptger2;fzd9;LOC113648412;nfkbia;gnas;LOC113657151;LOC113636667;igf1;arnt2;camk2b;LOC113645801;LOC113658129;LOC113634528;LOC113641111;runx1t1;gna12;il6;LOC113654462;LOC113657743;f2;LOC113652902;LOC113654541;LOC113653873;LOC113637894;LOC113650691;LOC113647697;LOC113643141;LOC113654227;ctnna2;LOC113637314;gng3;ve…
24	map05320	Autoimmune thyroid disease	KEGG PATHWAY	0.0926641	0.155509	0.736379	Human Diseases	Immune disease	gene-LOC113640835|gene-LOC113640843|gene-LOC113640804|gene-faslg|gene-LOC113638514|gene-LOC113645966|gene-LOC113645925|gene-LOC113648042|gene-LOC113648043|gene-LOC113648045|gene-LOC113646073|gene-LOC113640834|gene-LOC113640831|gene-LOC113640830|gene-LOC113640832|gene-LOC113640810|gene-LOC113640838|gene-LOC113646105|gene-LOC113637523|gene-LOC113645914|gene-LOC113648036|gene-LOC113664042|gene-LOC11…	LOC113640835;LOC113640843;LOC113640804;faslg;LOC113638514;LOC113645966;LOC113645925;LOC113648042;LOC113648043;LOC113648045;LOC113646073;LOC113640834;LOC113640831;LOC113640830;LOC113640832;LOC113640810;LOC113640838;LOC113646105;LOC113637523;LOC113645914;LOC113648036;LOC113664042;LOC113659468;LOC113658540
6	map04744	Phototransduction	KEGG PATHWAY	0.12	0.164803	0.769079	Organismal Systems	Sensory system	gene-LOC113637147|gene-LOC113643141|gene-LOC113662660|gene-rho|gene-slc24a1|gene-LOC113648859	LOC113637147;LOC113643141;LOC113662660;rho;slc24a1;LOC113648859
10	map04115	p53 signaling pathway	KEGG PATHWAY	0.105263	0.167524	0.77061	Cellular Processes	Cell growth and death	gene-LOC113636123|gene-LOC113635832|gene-LOC113645801|gene-cdk6|gene-pten|gene-tp53i3|gene-rprm|gene-LOC113644662|gene-LOC113637894|gene-igf1	LOC113636123;LOC113635832;LOC113645801;cdk6;pten;tp53i3;rprm;LOC113644662;LOC113637894;igf1
17	map04380	Osteoclast differentiation	KEGG PATHWAY	0.0955056	0.172506	0.771487	Organismal Systems	Development and regeneration	gene-LOC113636643|gene-LOC113651967|gene-LOC113645471|gene-LOC113663508|gene-nfkbia|gene-LOC113656960|gene-LOC113654227|gene-LOC113650691|gene-LOC113658075|gene-LOC113663691|gene-LOC113647937|gene-LOC113646269|gene-LOC113656041|gene-socs1|gene-LOC113651260|gene-LOC113657709|gene-btk	LOC113636643;LOC113651967;LOC113645471;LOC113663508;nfkbia;LOC113656960;LOC113654227;LOC113650691;LOC113658075;LOC113663691;LOC113647937;LOC113646269;LOC113656041;socs1;LOC113651260;LOC113657709;btk
10	map04213	Longevity regulating pathway - multiple species	KEGG PATHWAY	0.104167	0.175417	0.773757	Organismal Systems	Aging	gene-LOC113636016|gene-LOC113658129|gene-LOC113636822|gene-LOC113648231|gene-adcy8|gene-LOC113660162|gene-LOC113650213|gene-cryab|gene-igf1|gene-hspb6	LOC113636016;LOC113658129;LOC113636822;LOC113648231;adcy8;LOC113660162;LOC113650213;cryab;igf1;hspb6
38	map05152	Tuberculosis	KEGG PATHWAY	0.086758	0.180236	0.773813	Human Diseases	Infectious disease: bacterial	gene-LOC113660600|gene-LOC113640835|gene-LOC113661788|gene-LOC113640843|gene-LOC113643141|gene-LOC113640804|gene-il6|gene-LOC113650004|gene-LOC113653404|gene-LOC113658540|gene-irak4|gene-LOC113651967|gene-LOC113645966|gene-LOC113645925|gene-LOC113648042|gene-LOC113648043|gene-LOC113648045|gene-LOC113637894|gene-LOC113646073|gene-LOC113640834|gene-LOC113640831|gene-LOC113640830|gene-LOC113640832|g…	LOC113660600;LOC113640835;LOC113661788;LOC113640843;LOC113643141;LOC113640804;il6;LOC113650004;LOC113653404;LOC113658540;irak4;LOC113651967;LOC113645966;LOC113645925;LOC113648042;LOC113648043;LOC113648045;LOC113637894;LOC113646073;LOC113640834;LOC113640831;LOC113640830;LOC113640832;LOC113640810;LOC113640838;LOC113646105;LOC113647600;LOC113637523;camk2b;LOC113647851;malt1;LOC113645914;LOC113658075…
11	map04917	Prolactin signaling pathway	KEGG PATHWAY	0.102804	0.171169	0.776287	Organismal Systems	Endocrine system	gene-LOC113637643|gene-LOC113646387|gene-LOC113651830|gene-LOC113636822|gene-LOC113636291|gene-socs1|gene-LOC113645471|gene-esr1|gene-shc2|gene-LOC113635832|gene-irf1	LOC113637643;LOC113646387;LOC113651830;LOC113636822;LOC113636291;socs1;LOC113645471;esr1;shc2;LOC113635832;irf1
11	map05220	Chronic myeloid leukemia	KEGG PATHWAY	0.101852	0.178672	0.777463	Human Diseases	Cancer: specific types	gene-LOC113651967|gene-LOC113646387|gene-LOC113645801|gene-LOC113646442|gene-cdk6|gene-LOC113654227|gene-LOC113636822|gene-nfkbia|gene-LOC113647937|gene-shc2|gene-tgfb3	LOC113651967;LOC113646387;LOC113645801;LOC113646442;cdk6;LOC113654227;LOC113636822;nfkbia;LOC113647937;shc2;tgfb3
45	map05202	Transcriptional misregulation in cancer	KEGG PATHWAY	0.085389	0.183905	0.779176	Human Diseases	Cancer: overview	gene-LOC113640835|gene-LOC113640843|gene-LOC113643854|gene-LOC113640804|gene-LOC113651896|gene-nfkbiz|gene-LOC113655577|gene-plat|gene-LOC113635832|gene-LOC113648412|gene-LOC113644950|gene-runx1t1|gene-LOC113639706|gene-igf1|gene-arnt2|gene-LOC113645801|gene-LOC113645966|gene-LOC113644582|gene-LOC113645925|gene-LOC113648042|gene-LOC113648043|gene-LOC113648045|gene-LOC113646073|gene-LOC113640834|g…	LOC113640835;LOC113640843;LOC113643854;LOC113640804;LOC113651896;nfkbiz;LOC113655577;plat;LOC113635832;LOC113648412;LOC113644950;runx1t1;LOC113639706;igf1;arnt2;LOC113645801;LOC113645966;LOC113644582;LOC113645925;LOC113648042;LOC113648043;LOC113648045;LOC113646073;LOC113640834;LOC113654227;il6;LOC113640831;LOC113640830;LOC113640832;LOC113645229;LOC113640810;LOC113640838;LOC113646105;LOC113650691;…
14	map04912	GnRH signaling pathway	KEGG PATHWAY	0.0965517	0.190212	0.795432	Organismal Systems	Endocrine system	gene-LOC113657743|gene-LOC113643141|gene-adcy8|gene-LOC113659158|gene-LOC113659549|gene-LOC113658129|gene-map2k4|gene-LOC113636822|gene-camk2b|gene-LOC113653404|gene-LOC113645165|gene-gnas|gene-LOC113645471|gene-LOC113661788	LOC113657743;LOC113643141;adcy8;LOC113659158;LOC113659549;LOC113658129;map2k4;LOC113636822;camk2b;LOC113653404;LOC113645165;gnas;LOC113645471;LOC113661788
16	map04925	Aldosterone synthesis and secretion	KEGG PATHWAY	0.0941176	0.196698	0.80173	Organismal Systems	Endocrine system	gene-LOC113657743|gene-agt|gene-LOC113661788|gene-LOC113659158|gene-LOC113643141|gene-adcy8|gene-LOC113658129|gene-LOC113655138|gene-LOC113635336|gene-camk2b|gene-LOC113653404|gene-LOC113645165|gene-cacna1g|gene-gnas|gene-LOC113657709|gene-LOC113659504	LOC113657743;agt;LOC113661788;LOC113659158;LOC113643141;adcy8;LOC113658129;LOC113655138;LOC113635336;camk2b;LOC113653404;LOC113645165;cacna1g;gnas;LOC113657709;LOC113659504
11	map05031	Amphetamine addiction	KEGG PATHWAY	0.0990991	0.202075	0.803312	Human Diseases	Substance dependence	gene-LOC113643141|gene-LOC113661788|gene-LOC113659158|gene-LOC113643854|gene-LOC113634933|gene-LOC113646962|gene-camk2b|gene-LOC113653404|gene-pdyn|gene-gnas|gene-LOC113657709	LOC113643141;LOC113661788;LOC113659158;LOC113643854;LOC113634933;LOC113646962;camk2b;LOC113653404;pdyn;gnas;LOC113657709
10	map00310	Lysine degradation	KEGG PATHWAY	0.10101	0.200097	0.805392	Metabolism	Amino acid metabolism	gene-LOC113640067|gene-LOC113638764|gene-LOC113656568|gene-LOC113647048|gene-LOC113642085|gene-prdm6|gene-LOC113651647|gene-LOC113634153|gene-LOC113640120|gene-LOC113638277	LOC113640067;LOC113638764;LOC113656568;LOC113647048;LOC113642085;prdm6;LOC113651647;LOC113634153;LOC113640120;LOC113638277
37	map04145	Phagosome	KEGG PATHWAY	0.0852535	0.213715	0.809604	Cellular Processes	Transport and catabolism	gene-LOC113660600|gene-LOC113640835|gene-LOC113640843|gene-LOC113650004|gene-LOC113640804|gene-LOC113651148|gene-LOC113638514|gene-LOC113640193|gene-LOC113636366|gene-LOC113645966|gene-LOC113645925|gene-LOC113648042|gene-LOC113648043|gene-LOC113648045|gene-LOC113646073|gene-LOC113640834|gene-LOC113640831|gene-LOC113640830|gene-LOC113640832|gene-LOC113640810|gene-LOC113640838|gene-LOC113646105|gen…	LOC113660600;LOC113640835;LOC113640843;LOC113650004;LOC113640804;LOC113651148;LOC113638514;LOC113640193;LOC113636366;LOC113645966;LOC113645925;LOC113648042;LOC113648043;LOC113648045;LOC113646073;LOC113640834;LOC113640831;LOC113640830;LOC113640832;LOC113640810;LOC113640838;LOC113646105;LOC113642458;LOC113637523;dync1i1;LOC113647727;LOC113643660;LOC113645914;LOC113661972;LOC113641797;tubb3;LOC11363…
7	map00514	Other types of O-glycan biosynthesis	KEGG PATHWAY	0.109375	0.196219	0.810031	Metabolism	Glycan biosynthesis and metabolism	gene-LOC113647081|gene-LOC113656568|gene-LOC113645903|gene-LOC113647733|gene-galnt14|gene-st3gal3|gene-LOC113650166	LOC113647081;LOC113656568;LOC113645903;LOC113647733;galnt14;st3gal3;LOC113650166
1	map00785	Lipoic acid metabolism	KEGG PATHWAY	0.333333	0.206865	0.812325	Metabolism	Metabolism of cofactors and vitamins	gene-lipt2	lipt2
15	map04970	Salivary secretion	KEGG PATHWAY	0.09375	0.21036	0.816094	Organismal Systems	Digestive system	gene-LOC113657743|gene-LOC113643141|gene-LOC113659158|gene-LOC113658129|gene-LOC113655138|gene-slc12a2|gene-LOC113656172|gene-gucy1b1|gene-LOC113639764|gene-LOC113635336|gene-LOC113649913|gene-adcy8|gene-adrb1|gene-gnas|gene-LOC113641638	LOC113657743;LOC113643141;LOC113659158;LOC113658129;LOC113655138;slc12a2;LOC113656172;gucy1b1;LOC113639764;LOC113635336;LOC113649913;adcy8;adrb1;gnas;LOC113641638
36	map05135	Yersinia infection	KEGG PATHWAY	0.0851064	0.220533	0.816226	Human Diseases	Infectious disease: bacterial	gene-LOC113657743|gene-LOC113640835|gene-LOC113640843|gene-wipf3|gene-LOC113640804|gene-map2k4|gene-il6|gene-nfkbia|gene-LOC113662485|gene-irak4|gene-LOC113659549|gene-LOC113645510|gene-LOC113640832|gene-LOC113645966|gene-LOC113645925|gene-LOC113648042|gene-LOC113648043|gene-LOC113648045|gene-LOC113644545|gene-LOC113646073|gene-LOC113640834|gene-LOC113640831|gene-LOC113640830|gene-LOC113646393|ge…	LOC113657743;LOC113640835;LOC113640843;wipf3;LOC113640804;map2k4;il6;nfkbia;LOC113662485;irak4;LOC113659549;LOC113645510;LOC113640832;LOC113645966;LOC113645925;LOC113648042;LOC113648043;LOC113648045;LOC113644545;LOC113646073;LOC113640834;LOC113640831;LOC113640830;LOC113646393;LOC113640078;LOC113640810;LOC113640838;LOC113646105;LOC113637523;LOC113647937;LOC113636643;LOC113645914;LOC113648036;LOC11…
11	map04924	Renin secretion	KEGG PATHWAY	0.0973451	0.218379	0.817652	Organismal Systems	Endocrine system	gene-LOC113657743|gene-agt|gene-LOC113643141|gene-LOC113658129|gene-LOC113656172|gene-gucy1b1|gene-LOC113639764|gene-ptger2|gene-adrb1|gene-gnas|gene-pde1a	LOC113657743;agt;LOC113643141;LOC113658129;LOC113656172;gucy1b1;LOC113639764;ptger2;adrb1;gnas;pde1a
18	map04926	Relaxin signaling pathway	KEGG PATHWAY	0.0913706	0.213386	0.817981	Organismal Systems	Endocrine system	gene-LOC113646387|gene-LOC113651967|gene-LOC113645471|gene-nfkbia|gene-LOC113637314|gene-LOC113658129|gene-gng3|gene-vegfc|gene-map2k4|gene-LOC113654227|gene-LOC113636822|gene-adcy8|gene-gnb5|gene-LOC113647937|gene-gnas|gene-shc2|gene-LOC113643807|gene-LOC113642346	LOC113646387;LOC113651967;LOC113645471;nfkbia;LOC113637314;LOC113658129;gng3;vegfc;map2k4;LOC113654227;LOC113636822;adcy8;gnb5;LOC113647937;gnas;shc2;LOC113643807;LOC113642346
19	map04270	Vascular smooth muscle contraction	KEGG PATHWAY	0.0896226	0.229958	0.822738	Organismal Systems	Circulatory system	gene-LOC113657743|gene-LOC113643141|gene-nppc|gene-LOC113659158|gene-LOC113658129|gene-agt|gene-LOC113641776|gene-gna12|gene-gucy1b1|gene-ptgir|gene-mylk3|gene-adcy8|gene-LOC113645165|gene-LOC113655192|gene-LOC113642920|gene-gnas|gene-calcrl|gene-LOC113651264|gene-LOC113651915	LOC113657743;LOC113643141;nppc;LOC113659158;LOC113658129;agt;LOC113641776;gna12;gucy1b1;ptgir;mylk3;adcy8;LOC113645165;LOC113655192;LOC113642920;gnas;calcrl;LOC113651264;LOC113651915
4	map00790	Folate biosynthesis	KEGG PATHWAY	0.121212	0.22769	0.823776	Metabolism	Metabolism of cofactors and vitamins	gene-LOC113652620|gene-pts|gene-LOC113639101|gene-pcbd2	LOC113652620;pts;LOC113639101;pcbd2
10	map05218	Melanoma	KEGG PATHWAY	0.0980392	0.226163	0.827552	Human Diseases	Cancer: specific types	gene-LOC113656565|gene-LOC113643331|gene-fgf4|gene-LOC113645801|gene-LOC113656960|gene-cdk6|gene-pten|gene-LOC113636822|gene-igf1|gene-LOC113647697	LOC113656565;LOC113643331;fgf4;LOC113645801;LOC113656960;cdk6;pten;LOC113636822;igf1;LOC113647697
11	map04720	Long-term potentiation	KEGG PATHWAY	0.0956522	0.235198	0.832239	Organismal Systems	Nervous system	gene-LOC113657743|gene-LOC113643141|gene-LOC113661788|gene-LOC113659158|gene-LOC113646962|gene-LOC113636822|gene-adcy8|gene-LOC113653404|gene-camk2b|gene-LOC113641742|gene-LOC113657709	LOC113657743;LOC113643141;LOC113661788;LOC113659158;LOC113646962;LOC113636822;adcy8;LOC113653404;camk2b;LOC113641742;LOC113657709
5	map00515	Mannose type O-glycan biosynthesis	KEGG PATHWAY	0.111111	0.240716	0.833448	Metabolism	Glycan biosynthesis and metabolism	gene-LOC113663648|gene-st3gal3|gene-rxylt1|gene-LOC113650166|gene-LOC113645903	LOC113663648;st3gal3;rxylt1;LOC113650166;LOC113645903
24	map04666	Fc gamma R-mediated phagocytosis	KEGG PATHWAY	0.0869565	0.240135	0.840473	Organismal Systems	Immune system	gene-LOC113640835|gene-LOC113640843|gene-LOC113659158|gene-LOC113640804|gene-LOC113640830|gene-LOC113645966|gene-LOC113645925|gene-LOC113648042|gene-LOC113648043|gene-LOC113648045|gene-LOC113651044|gene-LOC113646073|gene-LOC113640834|gene-LOC113640831|gene-LOC113662485|gene-LOC113640832|gene-LOC113640810|gene-LOC113640838|gene-LOC113646105|gene-LOC113637523|gene-amph|gene-LOC113645914|gene-LOC113…	LOC113640835;LOC113640843;LOC113659158;LOC113640804;LOC113640830;LOC113645966;LOC113645925;LOC113648042;LOC113648043;LOC113648045;LOC113651044;LOC113646073;LOC113640834;LOC113640831;LOC113662485;LOC113640832;LOC113640810;LOC113640838;LOC113646105;LOC113637523;amph;LOC113645914;LOC113648036;LOC113656629
24	map05207	Chemical carcinogenesis - receptor activation	KEGG PATHWAY	0.0863309	0.251237	0.860621	Human Diseases	Cancer: overview	gene-LOC113656565|gene-LOC113640060|gene-LOC113659158|gene-gnas|gene-LOC113641195|gene-ephx1|gene-cdc6|gene-LOC113658129|gene-LOC113634528|gene-LOC113647697|gene-LOC113637314|gene-LOC113650814|gene-LOC113655446|gene-LOC113656172|gene-adcy8|gene-LOC113636307|gene-LOC113647092|gene-LOC113639216|gene-fgf4|gene-LOC113636822|gene-adrb1|gene-LOC113650739|gene-esr1|gene-LOC113654020	LOC113656565;LOC113640060;LOC113659158;gnas;LOC113641195;ephx1;cdc6;LOC113658129;LOC113634528;LOC113647697;LOC113637314;LOC113650814;LOC113655446;LOC113656172;adcy8;LOC113636307;LOC113647092;LOC113639216;fgf4;LOC113636822;adrb1;LOC113650739;esr1;LOC113654020
34	map04514	Cell adhesion molecules	KEGG PATHWAY	0.0833333	0.267413	0.869768	Environmental Information Processing	Signaling molecules and interaction	gene-LOC113638128|gene-LOC113645421|gene-sdc3|gene-LOC113658183|gene-LOC113652374|gene-LOC113655413|gene-nlgn1|gene-LOC113658540|gene-LOC113636346|gene-LOC113646393|gene-LOC113657015|gene-cd99l2|gene-LOC113643678|gene-mpz|gene-LOC113653222|gene-LOC113657054|gene-LOC113649863|gene-LOC113660466|gene-LOC113662235|gene-LOC113664018|gene-LOC113641607|gene-LOC113634930|gene-negr1|gene-LOC113639665|gene…	LOC113638128;LOC113645421;sdc3;LOC113658183;LOC113652374;LOC113655413;nlgn1;LOC113658540;LOC113636346;LOC113646393;LOC113657015;cd99l2;LOC113643678;mpz;LOC113653222;LOC113657054;LOC113649863;LOC113660466;LOC113662235;LOC113664018;LOC113641607;LOC113634930;negr1;LOC113639665;LOC113644840;LOC113638514;LOC113660853;LOC113660854;LOC113657024;LOC113657067;LOC113634049;LOC113634083;LOC113659468;LOC1136…
37	map05169	Epstein-Barr virus infection	KEGG PATHWAY	0.0829596	0.265687	0.872971	Human Diseases	Infectious disease: viral	gene-LOC113640835|gene-LOC113640843|gene-LOC113640804|gene-map2k4|gene-cdk6|gene-LOC113635832|gene-LOC113651148|gene-nfkbia|gene-LOC113658540|gene-LOC113656041|gene-irak4|gene-LOC113645801|gene-LOC113645966|gene-LOC113645925|gene-LOC113648042|gene-LOC113648043|gene-LOC113648045|gene-LOC113637894|gene-LOC113646073|gene-LOC113640834|gene-il6|gene-LOC113640831|gene-LOC113640830|gene-LOC113640832|gen…	LOC113640835;LOC113640843;LOC113640804;map2k4;cdk6;LOC113635832;LOC113651148;nfkbia;LOC113658540;LOC113656041;irak4;LOC113645801;LOC113645966;LOC113645925;LOC113648042;LOC113648043;LOC113648045;LOC113637894;LOC113646073;LOC113640834;il6;LOC113640831;LOC113640830;LOC113640832;LOC113640810;LOC113640838;LOC113646105;LOC113637523;LOC113647937;hes4;btk;cd3e;LOC113645914;LOC113648036;LOC113638514;LOC11…
7	map04745	Phototransduction - fly	KEGG PATHWAY	0.1	0.263128	0.873478	Organismal Systems	Sensory system	gene-LOC113657743|gene-LOC113643141|gene-LOC113661788|gene-trpc4|gene-ppef2|gene-LOC113653404|gene-camk2b	LOC113657743;LOC113643141;LOC113661788;trpc4;ppef2;LOC113653404;camk2b
18	map00230	Purine metabolism	KEGG PATHWAY	0.0882353	0.258182	0.875102	Metabolism	Nucleotide metabolism	gene-LOC113650747|gene-LOC113638951|gene-LOC113659362|gene-LOC113651623|gene-LOC113648310|gene-pde6d|gene-LOC113658129|gene-gucy1b1|gene-urad|gene-LOC113648857|gene-LOC113660077|gene-adcy8|gene-ak4|gene-pde1a|gene-allc|gene-nme3|gene-LOC113644772|gene-LOC113661479	LOC113650747;LOC113638951;LOC113659362;LOC113651623;LOC113648310;pde6d;LOC113658129;gucy1b1;urad;LOC113648857;LOC113660077;adcy8;ak4;pde1a;allc;nme3;LOC113644772;LOC113661479
19	map05225	Hepatocellular carcinoma	KEGG PATHWAY	0.0875576	0.261557	0.877305	Human Diseases	Cancer: specific types	gene-LOC113651967|gene-LOC113659158|gene-LOC113646387|gene-LOC113645801|gene-LOC113634528|gene-cdk6|gene-pten|gene-LOC113654227|gene-wnt3a|gene-LOC113636822|gene-pbrm1|gene-fzd9|gene-LOC113657481|gene-LOC113654541|gene-LOC113636667|gene-shc2|gene-tgfb3|gene-LOC113636307|gene-LOC113634530	LOC113651967;LOC113659158;LOC113646387;LOC113645801;LOC113634528;cdk6;pten;LOC113654227;wnt3a;LOC113636822;pbrm1;fzd9;LOC113657481;LOC113654541;LOC113636667;shc2;tgfb3;LOC113636307;LOC113634530
14	map04916	Melanogenesis	KEGG PATHWAY	0.0886076	0.286256	0.894899	Organismal Systems	Endocrine system	gene-LOC113657743|gene-LOC113643141|gene-LOC113661788|gene-LOC113659158|gene-LOC113658129|gene-LOC113656960|gene-adcy8|gene-LOC113636822|gene-camk2b|gene-LOC113653404|gene-fzd9|gene-LOC113654541|gene-gnas|gene-wnt3a	LOC113657743;LOC113643141;LOC113661788;LOC113659158;LOC113658129;LOC113656960;adcy8;LOC113636822;camk2b;LOC113653404;fzd9;LOC113654541;gnas;wnt3a
33	map04024	cAMP signaling pathway	KEGG PATHWAY	0.0827068	0.285912	0.902586	Environmental Information Processing	Signal transduction	gene-LOC113661788|gene-ryr2|gene-LOC113643854|gene-vip|gene-sstr1|gene-ptger2|gene-LOC113653404|gene-nfkbia|gene-LOC113642920|gene-gnas|gene-LOC113658129|gene-LOC113635571|gene-LOC113650607|gene-LOC113657709|gene-LOC113643141|gene-LOC113660534|gene-abcc4|gene-LOC113634933|gene-LOC113641742|gene-gli1|gene-camk2b|gene-LOC113655138|gene-LOC113647937|gene-LOC113634278|gene-LOC113646962|gene-LOC113650…	LOC113661788;ryr2;LOC113643854;vip;sstr1;ptger2;LOC113653404;nfkbia;LOC113642920;gnas;LOC113658129;LOC113635571;LOC113650607;LOC113657709;LOC113643141;LOC113660534;abcc4;LOC113634933;LOC113641742;gli1;camk2b;LOC113655138;LOC113647937;LOC113634278;LOC113646962;LOC113650679;adrb1;LOC113635336;adcy8;LOC113655192;LOC113646678;LOC113650595;LOC113651264
52	map04080	Neuroactive ligand-receptor interaction	KEGG PATHWAY	0.0807453	0.285225	0.909331	Environmental Information Processing	Signaling molecules and interaction	gene-agt|gene-plg|gene-LOC113658302|gene-LOC113653939|gene-LOC113643854|gene-gabrb2|gene-gal|gene-vip|gene-sstr1|gene-LOC113644273|gene-LOC113641439|gene-pdyn|gene-LOC113636705|gene-ptger2|gene-grm3|gene-LOC113635571|gene-LOC113648061|gene-LOC113662473|gene-htr2b|gene-LOC113650607|gene-f2|gene-LOC113652902|gene-calcrl|gene-LOC113657196|gene-LOC113660311|gene-LOC113659149|gene-LOC113650739|gene-LO…	agt;plg;LOC113658302;LOC113653939;LOC113643854;gabrb2;gal;vip;sstr1;LOC113644273;LOC113641439;pdyn;LOC113636705;ptger2;grm3;LOC113635571;LOC113648061;LOC113662473;htr2b;LOC113650607;f2;LOC113652902;calcrl;LOC113657196;LOC113660311;LOC113659149;LOC113650739;LOC113641765;LOC113634933;LOC113643927;LOC113643807;LOC113656172;LOC113639216;tac1;chrnb3;nmu;LOC113647977;LOC113641844;penk;LOC113637643;LOC1…
5	map00380	Tryptophan metabolism	KEGG PATHWAY	0.104167	0.284065	0.91469	Metabolism	Amino acid metabolism	gene-LOC113655073|gene-LOC113652620|gene-afmid|gene-tdo2|gene-LOC113640490	LOC113655073;LOC113652620;afmid;tdo2;LOC113640490
6	map00601	Glycosphingolipid biosynthesis - lacto and neolacto series	KEGG PATHWAY	0.0983607	0.299651	0.927766	Metabolism	Glycan biosynthesis and metabolism	gene-LOC113646204|gene-LOC113640086|gene-LOC113645903|gene-st8sia1|gene-st3gal3|gene-LOC113650166	LOC113646204;LOC113640086;LOC113645903;st8sia1;st3gal3;LOC113650166
4	map04320	Dorso-ventral axis formation	KEGG PATHWAY	0.105263	0.311916	0.938663	Organismal Systems	Development and regeneration	gene-LOC113635096|gene-fmn2|gene-cpeb1|gene-LOC113654940	LOC113635096;fmn2;cpeb1;LOC113654940
18	map04670	Leukocyte transendothelial migration	KEGG PATHWAY	0.0853081	0.306198	0.939008	Organismal Systems	Immune system	gene-LOC113638128|gene-ctnna2|gene-LOC113659158|gene-LOC113653052|gene-LOC113659549|gene-LOC113662235|gene-LOC113653222|gene-LOC113657151|gene-LOC113639665|gene-cd99l2|gene-LOC113638669|gene-LOC113655192|gene-LOC113657323|gene-LOC113642920|gene-LOC113649863|gene-LOC113645471|gene-LOC113641742|gene-itk	LOC113638128;ctnna2;LOC113659158;LOC113653052;LOC113659549;LOC113662235;LOC113653222;LOC113657151;LOC113639665;cd99l2;LOC113638669;LOC113655192;LOC113657323;LOC113642920;LOC113649863;LOC113645471;LOC113641742;itk
10	map05134	Legionellosis	KEGG PATHWAY	0.0900901	0.310958	0.944609	Human Diseases	Infectious disease: bacterial	gene-LOC113663887|gene-nfkbia|gene-LOC113636327|gene-il6|gene-LOC113638891|gene-LOC113647600|gene-LOC113647937|gene-LOC113661386|gene-LOC113646024|gene-LOC113637894	LOC113663887;nfkbia;LOC113636327;il6;LOC113638891;LOC113647600;LOC113647937;LOC113661386;LOC113646024;LOC113637894
13	map04668	TNF signaling pathway	KEGG PATHWAY	0.0866667	0.323801	0.947853	Environmental Information Processing	Signal transduction	gene-LOC113645471|gene-LOC113660331|gene-nfkbia|gene-vegfc|gene-map2k4|gene-il6|gene-LOC113658075|gene-LOC113638891|gene-LOC113633925|gene-LOC113647937|gene-LOC113663691|gene-LOC113637894|gene-irf1	LOC113645471;LOC113660331;nfkbia;vegfc;map2k4;il6;LOC113658075;LOC113638891;LOC113633925;LOC113647937;LOC113663691;LOC113637894;irf1
7	map05033	Nicotine addiction	KEGG PATHWAY	0.0933333	0.323003	0.954193	Human Diseases	Substance dependence	gene-LOC113647092|gene-LOC113640060|gene-LOC113639216|gene-LOC113643854|gene-gabrb2|gene-LOC113634933|gene-LOC113646962	LOC113647092;LOC113640060;LOC113639216;LOC113643854;gabrb2;LOC113634933;LOC113646962
12	map04971	Gastric acid secretion	KEGG PATHWAY	0.0857143	0.347339	0.955924	Organismal Systems	Digestive system	gene-LOC113657743|gene-LOC113643141|gene-LOC113661788|gene-LOC113659158|gene-LOC113658129|gene-adcy8|gene-LOC113650679|gene-mylk3|gene-camk2b|gene-LOC113650607|gene-LOC113653404|gene-gnas	LOC113657743;LOC113643141;LOC113661788;LOC113659158;LOC113658129;adcy8;LOC113650679;mylk3;camk2b;LOC113650607;LOC113653404;gnas
10	map05321	Inflammatory bowel disease	KEGG PATHWAY	0.0892857	0.320841	0.95658	Human Diseases	Immune disease	gene-LOC113651967|gene-LOC113652114|gene-LOC113635384|gene-LOC113658540|gene-il6|gene-LOC113638537|gene-tgfb3|gene-LOC113647600|gene-LOC113655853|gene-LOC113659468	LOC113651967;LOC113652114;LOC113635384;LOC113658540;il6;LOC113638537;tgfb3;LOC113647600;LOC113655853;LOC113659468
8	map04622	RIG-I-like receptor signaling pathway	KEGG PATHWAY	0.0909091	0.3305	0.958749	Organismal Systems	Immune system	gene-LOC113647937|gene-LOC113646608|gene-LOC113647600|gene-LOC113639541|gene-nfkbia|gene-tank|gene-LOC113645471|gene-LOC113637894	LOC113647937;LOC113646608;LOC113647600;LOC113639541;nfkbia;tank;LOC113645471;LOC113637894
14	map04066	HIF-1 signaling pathway	KEGG PATHWAY	0.0853659	0.335021	0.963185	Environmental Information Processing	Signal transduction	gene-LOC113661788|gene-ldhb|gene-LOC113659158|gene-LOC113637314|gene-LOC113645801|gene-il6|gene-rps6|gene-camk2b|gene-LOC113653404|gene-LOC113636907|gene-LOC113636908|gene-LOC113642811|gene-LOC113650213|gene-igf1	LOC113661788;ldhb;LOC113659158;LOC113637314;LOC113645801;il6;rps6;camk2b;LOC113653404;LOC113636907;LOC113636908;LOC113642811;LOC113650213;igf1
26	map04810	Regulation of actin cytoskeleton	KEGG PATHWAY	0.0809969	0.353208	0.963839	Cellular Processes	Cell motility	gene-LOC113656565|gene-LOC113641776|gene-gna12|gene-LOC113638669|gene-LOC113642920|gene-LOC113635571|gene-LOC113655192|gene-LOC113657151|gene-LOC113645510|gene-f2|gene-LOC113647697|gene-LOC113643331|gene-LOC113662485|gene-LOC113638494|gene-LOC113645756|gene-itga10|gene-LOC113647977|gene-LOC113641844|gene-pak5|gene-fgf4|gene-LOC113636822|gene-LOC113657323|gene-mylk3|gene-kng1|gene-LOC113656629|gen…	LOC113656565;LOC113641776;gna12;LOC113638669;LOC113642920;LOC113635571;LOC113655192;LOC113657151;LOC113645510;f2;LOC113647697;LOC113643331;LOC113662485;LOC113638494;LOC113645756;itga10;LOC113647977;LOC113641844;pak5;fgf4;LOC113636822;LOC113657323;mylk3;kng1;LOC113656629;LOC113660311
11	map04657	IL-17 signaling pathway	KEGG PATHWAY	0.0852713	0.36355	0.967465	Organismal Systems	Immune system	gene-LOC113638858|gene-LOC113660331|gene-nfkbia|gene-LOC113635384|gene-il6|gene-LOC113638537|gene-LOC113633925|gene-LOC113657935|gene-LOC113647937|gene-LOC113645471|gene-LOC113637894	LOC113638858;LOC113660331;nfkbia;LOC113635384;il6;LOC113638537;LOC113633925;LOC113657935;LOC113647937;LOC113645471;LOC113637894
15	map04915	Estrogen signaling pathway	KEGG PATHWAY	0.0833333	0.361371	0.969679	Organismal Systems	Endocrine system	gene-LOC113657743|gene-LOC113648390|gene-LOC113658129|gene-LOC113646387|gene-LOC113643141|gene-LOC113657903|gene-LOC113648397|gene-LOC113636822|gene-LOC113649512|gene-adcy8|gene-LOC113657853|gene-esr1|gene-gnas|gene-shc2|gene-LOC113648402	LOC113657743;LOC113648390;LOC113658129;LOC113646387;LOC113643141;LOC113657903;LOC113648397;LOC113636822;LOC113649512;adcy8;LOC113657853;esr1;gnas;shc2;LOC113648402
14	map04972	Pancreatic secretion	KEGG PATHWAY	0.0848485	0.34333	0.969756	Organismal Systems	Digestive system	gene-LOC113657743|gene-LOC113635336|gene-LOC113659158|gene-LOC113658129|gene-LOC113634278|gene-trpc1|gene-slc12a2|gene-LOC113655138|gene-cpb2|gene-adcy8|gene-ryr2|gene-gnas|gene-LOC113650595|gene-rab27b	LOC113657743;LOC113635336;LOC113659158;LOC113658129;LOC113634278;trpc1;slc12a2;LOC113655138;cpb2;adcy8;ryr2;gnas;LOC113650595;rab27b
13	map04520	Adherens junction	KEGG PATHWAY	0.0844156	0.35845	0.969924	Cellular Processes	Cellular community - eukaryotes	gene-LOC113663671|gene-LOC113660853|gene-ctnna2|gene-LOC113660854|gene-nlk|gene-LOC113663483|gene-LOC113654227|gene-LOC113643331|gene-LOC113658929|gene-LOC113645510|gene-LOC113660143|gene-LOC113651260|gene-LOC113650213	LOC113663671;LOC113660853;ctnna2;LOC113660854;nlk;LOC113663483;LOC113654227;LOC113643331;LOC113658929;LOC113645510;LOC113660143;LOC113651260;LOC113650213
4	map04950	Maturity onset diabetes of the young	KEGG PATHWAY	0.1	0.3465	0.970199	Human Diseases	Endocrine and metabolic disease	gene-hes4|gene-LOC113648231|gene-LOC113636016|gene-bhlha15	hes4;LOC113648231;LOC113636016;bhlha15
4	map03030	DNA replication	KEGG PATHWAY	0.1	0.3465	0.970199	Genetic Information Processing	Replication and repair	gene-LOC113663999|gene-rnaseh2b|gene-pold4|gene-LOC113654688	LOC113663999;rnaseh2b;pold4;LOC113654688
8	map05217	Basal cell carcinoma	KEGG PATHWAY	0.0898876	0.341874	0.974189	Human Diseases	Cancer: specific types	gene-LOC113645801|gene-kif7|gene-gli1|gene-fzd9|gene-LOC113654462|gene-LOC113654541|gene-LOC113653873|gene-wnt3a	LOC113645801;kif7;gli1;fzd9;LOC113654462;LOC113654541;LOC113653873;wnt3a
16	map04659	Th17 cell differentiation	KEGG PATHWAY	0.0824742	0.370261	0.977246	Organismal Systems	Immune system	gene-cd3e|gene-LOC113636643|gene-LOC113651967|gene-LOC113647937|gene-nfkbia|gene-LOC113635384|gene-LOC113658540|gene-LOC113641111|gene-il6|gene-LOC113638537|gene-LOC113654227|gene-LOC113646269|gene-LOC113655853|gene-LOC113645471|gene-LOC113659468|gene-LOC113652114	cd3e;LOC113636643;LOC113651967;LOC113647937;nfkbia;LOC113635384;LOC113658540;LOC113641111;il6;LOC113638537;LOC113654227;LOC113646269;LOC113655853;LOC113645471;LOC113659468;LOC113652114
6	map04120	Ubiquitin mediated proteolysis	KEGG PATHWAY	0.020339	0.999991	0.999991	Genetic Information Processing	Folding, sorting and degradation	gene-LOC113638858|gene-ube2ql1|gene-uba52|gene-rps27a|gene-socs1|gene-LOC113649362	LOC113638858;ube2ql1;uba52;rps27a;socs1;LOC113649362
34	map05132	Salmonella infection	KEGG PATHWAY	0.078341	0.400389	1	Human Diseases	Infectious disease: bacterial	gene-rps3|gene-LOC113641225|gene-il6|gene-LOC113638669|gene-LOC113658075|gene-LOC113638508|gene-nfkbia|gene-LOC113642920|gene-irak4|gene-LOC113646809|gene-LOC113640193|gene-LOC113638827|gene-LOC113645510|gene-LOC113644545|gene-LOC113637894|gene-LOC113656629|gene-LOC113651427|gene-LOC113638891|gene-LOC113642458|gene-tubb3|gene-dync1i1|gene-LOC113647937|gene-LOC113640562|gene-LOC113643660|gene-map2…	rps3;LOC113641225;il6;LOC113638669;LOC113658075;LOC113638508;nfkbia;LOC113642920;irak4;LOC113646809;LOC113640193;LOC113638827;LOC113645510;LOC113644545;LOC113637894;LOC113656629;LOC113651427;LOC113638891;LOC113642458;tubb3;dync1i1;LOC113647937;LOC113640562;LOC113643660;map2k4;LOC113661972;LOC113641797;LOC113636822;LOC113657323;LOC113655192;LOC113639966;LOC113645471;LOC113636366;LOC113636864
17	map04728	Dopaminergic synapse	KEGG PATHWAY	0.0805687	0.401437	1	Organismal Systems	Nervous system	gene-LOC113657743|gene-LOC113643141|gene-LOC113661788|gene-LOC113659158|gene-LOC113647092|gene-LOC113643854|gene-LOC113638679|gene-LOC113634933|gene-LOC113646962|gene-LOC113640060|gene-gng3|gene-camk2b|gene-LOC113653404|gene-gnb5|gene-LOC113640562|gene-gnas|gene-LOC113645471	LOC113657743;LOC113643141;LOC113661788;LOC113659158;LOC113647092;LOC113643854;LOC113638679;LOC113634933;LOC113646962;LOC113640060;gng3;camk2b;LOC113653404;gnb5;LOC113640562;gnas;LOC113645471
12	map04911	Insulin secretion	KEGG PATHWAY	0.0821918	0.402447	1	Organismal Systems	Endocrine system	gene-LOC113657743|gene-LOC113661788|gene-LOC113659158|gene-LOC113658129|gene-adcy8|gene-abcc8|gene-camk2b|gene-LOC113653404|gene-LOC113645165|gene-ryr2|gene-LOC113645803|gene-gnas	LOC113657743;LOC113661788;LOC113659158;LOC113658129;adcy8;abcc8;camk2b;LOC113653404;LOC113645165;ryr2;LOC113645803;gnas
13	map04726	Serotonergic synapse	KEGG PATHWAY	0.081761	0.402507	1	Organismal Systems	Nervous system	gene-LOC113657743|gene-LOC113647092|gene-LOC113640060|gene-LOC113659158|gene-gabrb2|gene-htr2b|gene-LOC113641742|gene-trpc1|gene-LOC113636822|gene-gng3|gene-LOC113652620|gene-gnb5|gene-gnas	LOC113657743;LOC113647092;LOC113640060;LOC113659158;gabrb2;htr2b;LOC113641742;trpc1;LOC113636822;gng3;LOC113652620;gnb5;gnas
5	map00620	Pyruvate metabolism	KEGG PATHWAY	0.0892857	0.404182	1	Metabolism	Carbohydrate metabolism	gene-LOC113660077|gene-LOC113645065|gene-LOC113639503|gene-ldhb|gene-acyp1	LOC113660077;LOC113645065;LOC113639503;ldhb;acyp1
26	map05205	Proteoglycans in cancer	KEGG PATHWAY	0.0787879	0.408103	1	Human Diseases	Cancer: overview	gene-LOC113661788|gene-LOC113659158|gene-LOC113641776|gene-faslg|gene-LOC113661786|gene-LOC113653404|gene-LOC113636667|gene-igf1|gene-LOC113651967|gene-LOC113645801|gene-LOC113654988|gene-LOC113654541|gene-LOC113642346|gene-LOC113657427|gene-LOC113643331|gene-LOC113637314|gene-rps6|gene-LOC113647600|gene-camk2b|gene-hspb2|gene-wnt3a|gene-LOC113636822|gene-twist1|gene-fzd9|gene-esr1|gene-LOC113645…	LOC113661788;LOC113659158;LOC113641776;faslg;LOC113661786;LOC113653404;LOC113636667;igf1;LOC113651967;LOC113645801;LOC113654988;LOC113654541;LOC113642346;LOC113657427;LOC113643331;LOC113637314;rps6;LOC113647600;camk2b;hspb2;wnt3a;LOC113636822;twist1;fzd9;esr1;LOC113645471
10	map04012	ErbB signaling pathway	KEGG PATHWAY	0.0826446	0.411854	1	Environmental Information Processing	Signal transduction	gene-LOC113661788|gene-LOC113659158|gene-LOC113646387|gene-LOC113645801|gene-map2k4|gene-LOC113636822|gene-camk2b|gene-LOC113653404|gene-pak5|gene-shc2	LOC113661788;LOC113659158;LOC113646387;LOC113645801;map2k4;LOC113636822;camk2b;LOC113653404;pak5;shc2
28	map05322	Systemic lupus erythematosus	KEGG PATHWAY	0.0784314	0.412086	1	Human Diseases	Immune disease	gene-LOC113640835|gene-LOC113640843|gene-c9|gene-LOC113640804|gene-LOC113648752|gene-c8b|gene-c8a|gene-c8g|gene-LOC113645966|gene-LOC113639879|gene-LOC113645925|gene-LOC113648042|gene-LOC113648043|gene-LOC113648045|gene-LOC113646073|gene-LOC113640834|gene-LOC113640831|gene-LOC113640830|gene-LOC113640832|gene-LOC113640810|gene-LOC113640838|gene-LOC113646105|gene-LOC113637523|gene-LOC113647727|gene…	LOC113640835;LOC113640843;c9;LOC113640804;LOC113648752;c8b;c8a;c8g;LOC113645966;LOC113639879;LOC113645925;LOC113648042;LOC113648043;LOC113648045;LOC113646073;LOC113640834;LOC113640831;LOC113640830;LOC113640832;LOC113640810;LOC113640838;LOC113646105;LOC113637523;LOC113647727;LOC113645914;LOC113648036;LOC113659468;LOC113658540
2	map00100	Steroid biosynthesis	KEGG PATHWAY	0.1	0.44413	1	Metabolism	Lipid metabolism	gene-fdft1|gene-LOC113662954	fdft1;LOC113662954
2	map00730	Thiamine metabolism	KEGG PATHWAY	0.1	0.44413	1	Metabolism	Metabolism of cofactors and vitamins	gene-LOC113648310|gene-ak4	LOC113648310;ak4
7	map04370	VEGF signaling pathway	KEGG PATHWAY	0.0823529	0.446813	1	Environmental Information Processing	Signal transduction	gene-LOC113645471|gene-LOC113659158|gene-LOC113637314|gene-LOC113655159|gene-LOC113641313|gene-LOC113636822|gene-shc2	LOC113645471;LOC113659158;LOC113637314;LOC113655159;LOC113641313;LOC113636822;shc2
4	map01523	Antifolate resistance	KEGG PATHWAY	0.0869565	0.449542	1	Human Diseases	Drug resistance: antineoplastic	gene-il6|gene-LOC113639101|gene-abcc5|gene-abcc4	il6;LOC113639101;abcc5;abcc4
25	map05340	Primary immunodeficiency	KEGG PATHWAY	0.0771605	0.453276	1	Human Diseases	Immune disease	gene-LOC113646073|gene-LOC113640843|gene-LOC113640804|gene-LOC113656041|gene-LOC113646393|gene-LOC113645966|gene-LOC113645925|gene-LOC113648042|gene-LOC113648043|gene-LOC113648045|gene-cd3e|gene-LOC113640834|gene-LOC113640831|gene-LOC113640830|gene-LOC113640832|gene-LOC113640810|gene-LOC113640838|gene-LOC113646105|gene-LOC113637523|gene-LOC113636643|gene-btk|gene-LOC113645914|gene-LOC113640835|ge…	LOC113646073;LOC113640843;LOC113640804;LOC113656041;LOC113646393;LOC113645966;LOC113645925;LOC113648042;LOC113648043;LOC113648045;cd3e;LOC113640834;LOC113640831;LOC113640830;LOC113640832;LOC113640810;LOC113640838;LOC113646105;LOC113637523;LOC113636643;btk;LOC113645914;LOC113640835;LOC113648036;LOC113633996
8	map04927	Cortisol synthesis and secretion	KEGG PATHWAY	0.0808081	0.45687	1	Organismal Systems	Endocrine system	gene-LOC113657743|gene-agt|gene-LOC113658129|gene-LOC113636291|gene-adcy8|gene-cacna1g|gene-LOC113645165|gene-gnas	LOC113657743;agt;LOC113658129;LOC113636291;adcy8;cacna1g;LOC113645165;gnas
15	map04071	Sphingolipid signaling pathway	KEGG PATHWAY	0.078125	0.459728	1	Environmental Information Processing	Signal transduction	gene-LOC113657743|gene-LOC113638679|gene-LOC113645471|gene-LOC113659158|gene-LOC113644273|gene-sgms2|gene-gna12|gene-pten|gene-LOC113636822|gene-LOC113658075|gene-kng1|gene-LOC113647977|gene-LOC113649637|gene-LOC113651260|gene-cers6	LOC113657743;LOC113638679;LOC113645471;LOC113659158;LOC113644273;sgms2;gna12;pten;LOC113636822;LOC113658075;kng1;LOC113647977;LOC113649637;LOC113651260;cers6
15	map04068	FoxO signaling pathway	KEGG PATHWAY	0.078125	0.459728	1	Environmental Information Processing	Signal transduction	gene-nlk|gene-LOC113651967|gene-il6|gene-LOC113645801|gene-pten|gene-faslg|gene-LOC113654227|gene-LOC113636822|gene-LOC113645471|gene-LOC113650213|gene-LOC113635832|gene-LOC113660162|gene-LOC113637108|gene-tgfb3|gene-igf1	nlk;LOC113651967;il6;LOC113645801;pten;faslg;LOC113654227;LOC113636822;LOC113645471;LOC113650213;LOC113635832;LOC113660162;LOC113637108;tgfb3;igf1
4	map04710	Circadian rhythm	KEGG PATHWAY	0.0851064	0.466296	1	Organismal Systems	Environmental adaptation	gene-LOC113641988|gene-LOC113637108|gene-LOC113662910|gene-LOC113660162	LOC113641988;LOC113637108;LOC113662910;LOC113660162
3	map00053	Ascorbate and aldarate metabolism	KEGG PATHWAY	0.0882353	0.468535	1	Metabolism	Carbohydrate metabolism	gene-LOC113650814|gene-LOC113641195|gene-LOC113654020	LOC113650814;LOC113641195;LOC113654020
17	map05224	Breast cancer	KEGG PATHWAY	0.0765766	0.486048	1	Human Diseases	Cancer: specific types	gene-LOC113656565|gene-LOC113643331|gene-shc2|gene-fgf4|gene-LOC113645801|gene-hes4|gene-LOC113646387|gene-cdk6|gene-pten|gene-LOC113636822|gene-LOC113647811|gene-fzd9|gene-LOC113654541|gene-esr1|gene-LOC113647697|gene-igf1|gene-wnt3a	LOC113656565;LOC113643331;shc2;fgf4;LOC113645801;hes4;LOC113646387;cdk6;pten;LOC113636822;LOC113647811;fzd9;LOC113654541;esr1;LOC113647697;igf1;wnt3a
8	map04212	Longevity regulating pathway - worm	KEGG PATHWAY	0.0784314	0.49093	1	Organismal Systems	Aging	gene-LOC113645471|gene-LOC113636016|gene-LOC113634528|gene-pten|gene-LOC113639949|gene-LOC113648231|gene-LOC113650213|gene-LOC113636307	LOC113645471;LOC113636016;LOC113634528;pten;LOC113639949;LOC113648231;LOC113650213;LOC113636307
4	map04977	Vitamin digestion and absorption	KEGG PATHWAY	0.0816327	0.49922	1	Organismal Systems	Digestive system	gene-LOC113634831|gene-LOC113660415|gene-LOC113652969|gene-LOC113652856	LOC113634831;LOC113660415;LOC113652969;LOC113652856
10	map04976	Bile secretion	KEGG PATHWAY	0.0769231	0.503008	1	Organismal Systems	Digestive system	gene-LOC113658129|gene-LOC113650814|gene-abcc4|gene-adcy8|gene-gnas|gene-LOC113641259|gene-LOC113641195|gene-LOC113642004|gene-ephx1|gene-LOC113654020	LOC113658129;LOC113650814;abcc4;adcy8;gnas;LOC113641259;LOC113641195;LOC113642004;ephx1;LOC113654020
3	map00410	beta-Alanine metabolism	KEGG PATHWAY	0.0833333	0.507132	1	Metabolism	Metabolism of other amino acids	gene-LOC113654167|gene-dpys|gene-LOC113654137	LOC113654167;dpys;LOC113654137
9	map01521	EGFR tyrosine kinase inhibitor resistance	KEGG PATHWAY	0.0769231	0.507859	1	Human Diseases	Drug resistance: antineoplastic	gene-LOC113659158|gene-LOC113646387|gene-LOC113637314|gene-rps6|gene-il6|gene-pten|gene-LOC113636822|gene-shc2|gene-igf1	LOC113659158;LOC113646387;LOC113637314;rps6;il6;pten;LOC113636822;shc2;igf1
15	map04611	Platelet activation	KEGG PATHWAY	0.0757576	0.508628	1	Organismal Systems	Immune system	gene-LOC113657743|gene-fgg|gene-btk|gene-LOC113658129|gene-LOC113639764|gene-LOC113657323|gene-ptgir|gene-mylk3|gene-adcy8|gene-gucy1b1|gene-f2|gene-gnas|gene-LOC113645471|gene-LOC113651260|gene-LOC113642346	LOC113657743;fgg;btk;LOC113658129;LOC113639764;LOC113657323;ptgir;mylk3;adcy8;gucy1b1;f2;gnas;LOC113645471;LOC113651260;LOC113642346
2	map03430	Mismatch repair	KEGG PATHWAY	0.0869565	0.518413	1	Genetic Information Processing	Replication and repair	gene-pold4|gene-LOC113654688	pold4;LOC113654688
3	map00052	Galactose metabolism	KEGG PATHWAY	0.0810811	0.525873	1	Metabolism	Carbohydrate metabolism	gene-LOC113659534|gene-galm|gene-LOC113645903	LOC113659534;galm;LOC113645903
27	map05168	Herpes simplex virus 1 infection	KEGG PATHWAY	0.0743802	0.528127	1	Human Diseases	Infectious disease: viral	gene-LOC113647968|gene-il6|gene-LOC113647048|gene-LOC113640120|gene-nfkbia|gene-LOC113638277|gene-irak4|gene-LOC113634309|gene-LOC113634305|gene-LOC113648481|gene-LOC113637894|gene-faslg|gene-LOC113651148|gene-LOC113648001|gene-LOC113638514|gene-LOC113647600|gene-LOC113642085|gene-LOC113647937|gene-LOC113647973|gene-LOC113647972|gene-LOC113640184|gene-LOC113660853|gene-LOC113660854|gene-LOC113658…	LOC113647968;il6;LOC113647048;LOC113640120;nfkbia;LOC113638277;irak4;LOC113634309;LOC113634305;LOC113648481;LOC113637894;faslg;LOC113651148;LOC113648001;LOC113638514;LOC113647600;LOC113642085;LOC113647937;LOC113647973;LOC113647972;LOC113640184;LOC113660853;LOC113660854;LOC113658075;LOC113634802;LOC113651647;LOC113658540
4	map00512	Mucin type O-glycan biosynthesis	KEGG PATHWAY	0.0784314	0.531233	1	Metabolism	Glycan biosynthesis and metabolism	gene-galnt14|gene-LOC113653493|gene-LOC113645913|gene-LOC113656608	galnt14;LOC113653493;LOC113645913;LOC113656608
17	map04361	Axon regeneration	KEGG PATHWAY	0.0745614	0.531497	1	Organismal Systems	Development and regeneration	gene-LOC113657743|gene-LOC113654236|gene-LOC113645471|gene-map2k4|gene-gna12|gene-pten|gene-LOC113645933|gene-raph1|gene-dgkh|gene-LOC113661067|gene-LOC113644355|gene-LOC113652620|gene-ntn1|gene-gnas|gene-LOC113650213|gene-LOC113648529|gene-LOC113642935	LOC113657743;LOC113654236;LOC113645471;map2k4;gna12;pten;LOC113645933;raph1;dgkh;LOC113661067;LOC113644355;LOC113652620;ntn1;gnas;LOC113650213;LOC113648529;LOC113642935
7	map04978	Mineral absorption	KEGG PATHWAY	0.0752688	0.543014	1	Organismal Systems	Digestive system	gene-LOC113642833|gene-LOC113649665|gene-LOC113655138|gene-LOC113635336|gene-LOC113636907|gene-LOC113636908|gene-LOC113641259	LOC113642833;LOC113649665;LOC113655138;LOC113635336;LOC113636907;LOC113636908;LOC113641259
3	map01040	Biosynthesis of unsaturated fatty acids	KEGG PATHWAY	0.0789474	0.544212	1	Metabolism	Lipid metabolism	gene-LOC113639949|gene-LOC113660149|gene-LOC113660036	LOC113639949;LOC113660149;LOC113660036
5	map00480	Glutathione metabolism	KEGG PATHWAY	0.0757576	0.549492	1	Metabolism	Metabolism of other amino acids	gene-LOC113634528|gene-ggct|gene-LOC113638871|gene-gpx8|gene-LOC113636307	LOC113634528;ggct;LOC113638871;gpx8;LOC113636307
7	map04923	Regulation of lipolysis in adipocytes	KEGG PATHWAY	0.0744681	0.554574	1	Organismal Systems	Endocrine system	gene-LOC113658129|gene-LOC113656172|gene-adrb1|gene-LOC113639764|gene-adcy8|gene-gnas|gene-LOC113650213	LOC113658129;LOC113656172;adrb1;LOC113639764;adcy8;gnas;LOC113650213
16	map04150	mTOR signaling pathway	KEGG PATHWAY	0.0733945	0.558826	1	Environmental Information Processing	Signal transduction	gene-lamtor5|gene-LOC113638433|gene-LOC113651222|gene-LOC113662082|gene-pten|gene-rps6|gene-LOC113658075|gene-LOC113636822|gene-fzd9|gene-LOC113659158|gene-LOC113661802|gene-LOC113654541|gene-lamtor3|gene-LOC113650213|gene-igf1|gene-wnt3a	lamtor5;LOC113638433;LOC113651222;LOC113662082;pten;rps6;LOC113658075;LOC113636822;fzd9;LOC113659158;LOC113661802;LOC113654541;lamtor3;LOC113650213;igf1;wnt3a
5	map04962	Vasopressin-regulated water reabsorption	KEGG PATHWAY	0.0746269	0.563126	1	Organismal Systems	Excretory system	gene-gnas|gene-dync1i1|gene-LOC113642004|gene-LOC113645269|gene-LOC113658129	gnas;dync1i1;LOC113642004;LOC113645269;LOC113658129
2	map00770	Pantothenate and CoA biosynthesis	KEGG PATHWAY	0.08	0.564117	1	Metabolism	Metabolism of cofactors and vitamins	gene-dpys|gene-ppcdc	dpys;ppcdc
2	map00532	Glycosaminoglycan biosynthesis - chondroitin sulfate / dermatan sulfate	KEGG PATHWAY	0.08	0.564117	1	Metabolism	Glycan biosynthesis and metabolism	gene-b3galt6|gene-chst15	b3galt6;chst15
7	map04742	Taste transduction	KEGG PATHWAY	0.0736842	0.566005	1	Organismal Systems	Sensory system	gene-LOC113647092|gene-LOC113658129|gene-LOC113638740|gene-asic2|gene-adcy8|gene-pde1a|gene-LOC113654325	LOC113647092;LOC113658129;LOC113638740;asic2;adcy8;pde1a;LOC113654325
7	map03008	Ribosome biogenesis in eukaryotes	KEGG PATHWAY	0.0736842	0.566005	1	Genetic Information Processing	Translation	gene-LOC113660741|gene-LOC113660737|gene-LOC113660738|gene-LOC113660739|gene-LOC113636252|gene-LOC113636290|gene-LOC113637483	LOC113660741;LOC113660737;LOC113660738;LOC113660739;LOC113636252;LOC113636290;LOC113637483
22	map04510	Focal adhesion	KEGG PATHWAY	0.0728477	0.57172	1	Cellular Processes	Cellular community - eukaryotes	gene-LOC113659158|gene-LOC113641776|gene-LOC113638669|gene-LOC113642920|gene-igf1|gene-shc2|gene-LOC113642346|gene-LOC113635832|gene-LOC113637314|gene-vegfc|gene-pten|gene-itga10|gene-LOC113647811|gene-LOC113659927|gene-LOC113660819|gene-pak5|gene-LOC113646387|gene-LOC113636822|gene-LOC113657323|gene-mylk3|gene-LOC113655192|gene-LOC113651260	LOC113659158;LOC113641776;LOC113638669;LOC113642920;igf1;shc2;LOC113642346;LOC113635832;LOC113637314;vegfc;pten;itga10;LOC113647811;LOC113659927;LOC113660819;pak5;LOC113646387;LOC113636822;LOC113657323;mylk3;LOC113655192;LOC113651260
15	map05226	Gastric cancer	KEGG PATHWAY	0.0728155	0.571968	1	Human Diseases	Cancer: specific types	gene-LOC113656565|gene-LOC113651967|gene-ctnna2|gene-fgf4|gene-LOC113645801|gene-LOC113646387|gene-LOC113654227|gene-wnt3a|gene-LOC113636822|gene-fzd9|gene-LOC113648412|gene-LOC113654541|gene-shc2|gene-tgfb3|gene-LOC113647697	LOC113656565;LOC113651967;ctnna2;fgf4;LOC113645801;LOC113646387;LOC113654227;wnt3a;LOC113636822;fzd9;LOC113648412;LOC113654541;shc2;tgfb3;LOC113647697
12	map04114	Oocyte meiosis	KEGG PATHWAY	0.0722892	0.583148	1	Cellular Processes	Cell growth and death	gene-LOC113638858|gene-LOC113643141|gene-LOC113661788|gene-LOC113658139|gene-cpeb1|gene-LOC113658129|gene-adcy8|gene-LOC113653404|gene-LOC113654940|gene-camk2b|gene-LOC113645471|gene-igf1	LOC113638858;LOC113643141;LOC113661788;LOC113658139;cpeb1;LOC113658129;adcy8;LOC113653404;LOC113654940;camk2b;LOC113645471;igf1
16	map04390	Hippo signaling pathway	KEGG PATHWAY	0.0720721	0.588731	1	Environmental Information Processing	Signal transduction	gene-LOC113638679|gene-LOC113651967|gene-ctnna2|gene-tgfb3|gene-LOC113645140|gene-LOC113654227|gene-LOC113655577|gene-LOC113656996|gene-fzd9|gene-LOC113654462|gene-LOC113654541|gene-LOC113653873|gene-LOC113637108|gene-bmp6|gene-LOC113635832|gene-wnt3a	LOC113638679;LOC113651967;ctnna2;tgfb3;LOC113645140;LOC113654227;LOC113655577;LOC113656996;fzd9;LOC113654462;LOC113654541;LOC113653873;LOC113637108;bmp6;LOC113635832;wnt3a
4	map00760	Nicotinate and nicotinamide metabolism	KEGG PATHWAY	0.0727273	0.592016	1	Metabolism	Metabolism of cofactors and vitamins	gene-LOC113659362|gene-LOC113644772|gene-nmnat2|gene-sirt3	LOC113659362;LOC113644772;nmnat2;sirt3
16	map04934	Cushing syndrome	KEGG PATHWAY	0.0714286	0.603368	1	Human Diseases	Endocrine and metabolic disease	gene-LOC113657743|gene-agt|gene-LOC113661788|gene-adcy8|gene-cacna1g|gene-LOC113645801|gene-LOC113658129|gene-cdk6|gene-LOC113636291|gene-camk2b|gene-fzd9|gene-LOC113645165|gene-LOC113654541|gene-LOC113653404|gene-gnas|gene-wnt3a	LOC113657743;agt;LOC113661788;adcy8;cacna1g;LOC113645801;LOC113658129;cdk6;LOC113636291;camk2b;fzd9;LOC113645165;LOC113654541;LOC113653404;gnas;wnt3a
1	map00750	Vitamin B6 metabolism	KEGG PATHWAY	0.0833333	0.604366	1	Metabolism	Metabolism of cofactors and vitamins	gene-LOC113640957	LOC113640957
10	map01522	Endocrine resistance	KEGG PATHWAY	0.070922	0.608181	1	Human Diseases	Drug resistance: antineoplastic	gene-LOC113645471|gene-LOC113646387|gene-LOC113645801|gene-LOC113658129|gene-LOC113636822|gene-adcy8|gene-esr1|gene-shc2|gene-gnas|gene-igf1	LOC113645471;LOC113646387;LOC113645801;LOC113658129;LOC113636822;adcy8;esr1;shc2;gnas;igf1
49	map04151	PI3K-Akt signaling pathway	KEGG PATHWAY	0.0721649	0.608824	1	Environmental Information Processing	Signal transduction	gene-LOC113656565|gene-LOC113640843|gene-LOC113638679|gene-LOC113640804|gene-cdk6|gene-rps6|gene-LOC113641844|gene-gnb5|gene-LOC113636667|gene-LOC113639706|gene-igf1|gene-LOC113645801|gene-LOC113635571|gene-LOC113645966|gene-LOC113644582|gene-LOC113645925|gene-LOC113648042|gene-LOC113648043|gene-il6|gene-LOC113648045|gene-LOC113650213|gene-LOC113647697|gene-LOC113646073|gene-LOC113640834|gene-LOC…	LOC113656565;LOC113640843;LOC113638679;LOC113640804;cdk6;rps6;LOC113641844;gnb5;LOC113636667;LOC113639706;igf1;LOC113645801;LOC113635571;LOC113645966;LOC113644582;LOC113645925;LOC113648042;LOC113648043;il6;LOC113648045;LOC113650213;LOC113647697;LOC113646073;LOC113640834;LOC113643331;faslg;LOC113640831;LOC113640830;LOC113637314;LOC113640832;gng3;vegfc;LOC113640810;pten;LOC113640838;LOC113646105;it…
7	map04929	GnRH secretion	KEGG PATHWAY	0.0707071	0.610301	1	Organismal Systems	Endocrine system	gene-LOC113657743|gene-LOC113659158|gene-trpc4|gene-trpc1|gene-LOC113636822|gene-cacna1g|gene-LOC113645165	LOC113657743;LOC113659158;trpc4;trpc1;LOC113636822;cacna1g;LOC113645165
16	map05162	Measles	KEGG PATHWAY	0.0711111	0.610601	1	Human Diseases	Infectious disease: viral	gene-cd3e|gene-LOC113660600|gene-il6|gene-nfkbia|gene-LOC113650004|gene-cdk6|gene-faslg|gene-irak4|gene-LOC113637894|gene-LOC113648812|gene-LOC113635832|gene-LOC113647937|gene-LOC113648840|gene-LOC113647600|gene-LOC113659468|gene-LOC113660599	cd3e;LOC113660600;il6;nfkbia;LOC113650004;cdk6;faslg;irak4;LOC113637894;LOC113648812;LOC113635832;LOC113647937;LOC113648840;LOC113647600;LOC113659468;LOC113660599
6	map00240	Pyrimidine metabolism	KEGG PATHWAY	0.0705882	0.612276	1	Metabolism	Nucleotide metabolism	gene-LOC113638951|gene-LOC113659362|gene-dut|gene-dpys|gene-nme3|gene-LOC113644772	LOC113638951;LOC113659362;dut;dpys;nme3;LOC113644772
3	map04341	Hedgehog signaling pathway - fly	KEGG PATHWAY	0.0714286	0.613228	1	Environmental Information Processing	Signal transduction	gene-stk36|gene-LOC113637108|gene-hhat	stk36;LOC113637108;hhat
16	map05161	Hepatitis B	KEGG PATHWAY	0.0707965	0.617774	1	Human Diseases	Infectious disease: viral	gene-irak4|gene-LOC113651967|gene-il6|gene-LOC113659158|gene-LOC113645801|gene-LOC113659549|gene-map2k4|gene-faslg|gene-LOC113654227|gene-LOC113636822|gene-nfkbia|gene-LOC113647937|gene-nfatc4|gene-LOC113645471|gene-tgfb3|gene-LOC113637894	irak4;LOC113651967;il6;LOC113659158;LOC113645801;LOC113659549;map2k4;faslg;LOC113654227;LOC113636822;nfkbia;LOC113647937;nfatc4;LOC113645471;tgfb3;LOC113637894
8	map05100	Bacterial invasion of epithelial cells	KEGG PATHWAY	0.0701754	0.619145	1	Human Diseases	Infectious disease: bacterial	gene-ctnna2|gene-LOC113646387|gene-dnm3|gene-LOC113645510|gene-LOC113656629|gene-shc2|gene-LOC113644545|gene-LOC113636565	ctnna2;LOC113646387;dnm3;LOC113645510;LOC113656629;shc2;LOC113644545;LOC113636565
4	map00513	Various types of N-glycan biosynthesis	KEGG PATHWAY	0.0701754	0.620596	1	Metabolism	Glycan biosynthesis and metabolism	gene-tusc3|gene-st3gal3|gene-LOC113650166|gene-LOC113645903	tusc3;st3gal3;LOC113650166;LOC113645903
15	map04371	Apelin signaling pathway	KEGG PATHWAY	0.0704225	0.624657	1	Environmental Information Processing	Signal transduction	gene-LOC113657743|gene-LOC113643141|gene-ryr2|gene-LOC113658129|gene-LOC113650773|gene-rps6|gene-LOC113636822|gene-gng3|gene-mylk3|gene-adcy8|gene-gnb5|gene-LOC113652209|gene-LOC113660162|gene-LOC113657709|gene-plat	LOC113657743;LOC113643141;ryr2;LOC113658129;LOC113650773;rps6;LOC113636822;gng3;mylk3;adcy8;gnb5;LOC113652209;LOC113660162;LOC113657709;plat
3	map03420	Nucleotide excision repair	KEGG PATHWAY	0.0697674	0.629341	1	Genetic Information Processing	Replication and repair	gene-pold4|gene-gtf2h5|gene-LOC113654688	pold4;gtf2h5;LOC113654688
7	map03320	PPAR signaling pathway	KEGG PATHWAY	0.0693069	0.631517	1	Organismal Systems	Endocrine system	gene-LOC113652856|gene-LOC113639949|gene-LOC113647914|gene-LOC113659995|gene-LOC113646580|gene-LOC113661514|gene-LOC113660036	LOC113652856;LOC113639949;LOC113647914;LOC113659995;LOC113646580;LOC113661514;LOC113660036
14	map04724	Glutamatergic synapse	KEGG PATHWAY	0.0696517	0.639509	1	Organismal Systems	Nervous system	gene-LOC113657743|gene-LOC113647092|gene-LOC113659149|gene-LOC113659158|gene-LOC113643854|gene-LOC113658129|gene-LOC113634933|gene-LOC113646962|gene-trpc1|gene-grm3|gene-gng3|gene-adcy8|gene-gnb5|gene-gnas	LOC113657743;LOC113647092;LOC113659149;LOC113659158;LOC113643854;LOC113658129;LOC113634933;LOC113646962;trpc1;grm3;gng3;adcy8;gnb5;gnas
5	map00010	Glycolysis / Gluconeogenesis	KEGG PATHWAY	0.0684932	0.640183	1	Metabolism	Carbohydrate metabolism	gene-LOC113660077|gene-LOC113645065|gene-ldhb|gene-LOC113642811|gene-galm	LOC113660077;LOC113645065;ldhb;LOC113642811;galm
12	map04660	T cell receptor signaling pathway	KEGG PATHWAY	0.0693642	0.640928	1	Organismal Systems	Immune system	gene-cd3e|gene-LOC113636643|gene-pak5|gene-nfkbia|gene-LOC113646393|gene-LOC113636822|gene-malt1|gene-LOC113647937|gene-LOC113651260|gene-LOC113645471|gene-LOC113659468|gene-itk	cd3e;LOC113636643;pak5;nfkbia;LOC113646393;LOC113636822;malt1;LOC113647937;LOC113651260;LOC113645471;LOC113659468;itk
3	map04130	SNARE interactions in vesicular transport	KEGG PATHWAY	0.0681818	0.644983	1	Genetic Information Processing	Folding, sorting and degradation	gene-LOC113639779|gene-LOC113634352|gene-LOC113651660	LOC113639779;LOC113634352;LOC113651660
3	map03410	Base excision repair	KEGG PATHWAY	0.0681818	0.644983	1	Genetic Information Processing	Replication and repair	gene-pold4|gene-apex2|gene-nthl1	pold4;apex2;nthl1
9	map04211	Longevity regulating pathway	KEGG PATHWAY	0.0687023	0.645676	1	Organismal Systems	Aging	gene-LOC113636123|gene-LOC113640067|gene-LOC113658129|gene-LOC113636822|gene-adcy8|gene-igf1|gene-LOC113660162|gene-LOC113650213|gene-LOC113657709	LOC113636123;LOC113640067;LOC113658129;LOC113636822;adcy8;igf1;LOC113660162;LOC113650213;LOC113657709
12	map04931	Insulin resistance	KEGG PATHWAY	0.0689655	0.648832	1	Human Diseases	Endocrine and metabolic disease	gene-agt|gene-LOC113659158|gene-nfkbia|gene-il6|gene-pten|gene-LOC113658075|gene-tbc1d4|gene-LOC113659995|gene-LOC113647937|gene-LOC113660162|gene-LOC113647733|gene-LOC113650213	agt;LOC113659158;nfkbia;il6;pten;LOC113658075;tbc1d4;LOC113659995;LOC113647937;LOC113660162;LOC113647733;LOC113650213
1	map00130	Ubiquinone and other terpenoid-quinone biosynthesis	KEGG PATHWAY	0.0714286	0.661038	1	Metabolism	Metabolism of cofactors and vitamins	gene-hpd	hpd
5	map04216	Ferroptosis	KEGG PATHWAY	0.0666667	0.663902	1	Cellular Processes	Cell growth and death	gene-LOC113636908|gene-LOC113636907|gene-cp|gene-LOC113662082|gene-LOC113646580	LOC113636908;LOC113636907;cp;LOC113662082;LOC113646580
17	map04310	Wnt signaling pathway	KEGG PATHWAY	0.0685484	0.671805	1	Environmental Information Processing	Signal transduction	gene-nlk|gene-LOC113661788|gene-LOC113637108|gene-LOC113659158|gene-LOC113635832|gene-ctnnd2|gene-LOC113653075|gene-dkk1|gene-camk2b|gene-LOC113653404|gene-LOC113647914|gene-nfatc4|gene-LOC113654541|gene-rspo3|gene-fzd9|gene-rspo2|gene-wnt3a	nlk;LOC113661788;LOC113637108;LOC113659158;LOC113635832;ctnnd2;LOC113653075;dkk1;camk2b;LOC113653404;LOC113647914;nfatc4;LOC113654541;rspo3;fzd9;rspo2;wnt3a
30	map05163	Human cytomegalovirus infection	KEGG PATHWAY	0.0696056	0.674302	1	Human Diseases	Infectious disease: viral	gene-LOC113657743|gene-LOC113659158|gene-gna12|gene-cdk6|gene-LOC113658075|gene-ptger2|gene-gnb5|gene-nfkbia|gene-gnas|gene-LOC113638514|gene-LOC113659549|gene-LOC113658129|gene-LOC113657151|gene-il6|gene-LOC113652902|gene-nfatc4|gene-LOC113637894|gene-LOC113643141|gene-faslg|gene-LOC113651148|gene-LOC113637314|gene-gng3|gene-LOC113646269|gene-adcy8|gene-LOC113645165|gene-LOC113647937|gene-LOC113…	LOC113657743;LOC113659158;gna12;cdk6;LOC113658075;ptger2;gnb5;nfkbia;gnas;LOC113638514;LOC113659549;LOC113658129;LOC113657151;il6;LOC113652902;nfatc4;LOC113637894;LOC113643141;faslg;LOC113651148;LOC113637314;gng3;LOC113646269;adcy8;LOC113645165;LOC113647937;LOC113645801;LOC113636822;LOC113663547;LOC113645471
11	map04933	AGE-RAGE signaling pathway in diabetic complications	KEGG PATHWAY	0.0674847	0.67433	1	Human Diseases	Endocrine and metabolic disease	gene-agt|gene-LOC113651967|gene-LOC113659158|gene-LOC113637314|gene-vegfc|gene-il6|gene-LOC113654227|gene-LOC113636822|gene-LOC113645471|gene-tgfb3|gene-LOC113642346	agt;LOC113651967;LOC113659158;LOC113637314;vegfc;il6;LOC113654227;LOC113636822;LOC113645471;tgfb3;LOC113642346
10	map05032	Morphine addiction	KEGG PATHWAY	0.0671141	0.677236	1	Human Diseases	Substance dependence	gene-LOC113647092|gene-LOC113640060|gene-LOC113659158|gene-gabrb2|gene-gng3|gene-LOC113658129|gene-adcy8|gene-gnb5|gene-gnas|gene-pde1a	LOC113647092;LOC113640060;LOC113659158;gabrb2;gng3;LOC113658129;adcy8;gnb5;gnas;pde1a
30	map04060	Cytokine-cytokine receptor interaction	KEGG PATHWAY	0.0694444	0.679185	1	Environmental Information Processing	Signaling molecules and interaction	gene-LOC113641111|gene-LOC113660331|gene-faslg|gene-tnfsf12|gene-LOC113657151|gene-LOC113639254|gene-LOC113651967|gene-LOC113634309|gene-LOC113663369|gene-LOC113634305|gene-LOC113638537|gene-LOC113644582|gene-LOC113639706|gene-LOC113639795|gene-LOC113654227|gene-il6|gene-LOC113652114|gene-LOC113635384|gene-LOC113647600|gene-LOC113633925|gene-LOC113657935|gene-LOC113646269|gene-bmp6|gene-LOC113637…	LOC113641111;LOC113660331;faslg;tnfsf12;LOC113657151;LOC113639254;LOC113651967;LOC113634309;LOC113663369;LOC113634305;LOC113638537;LOC113644582;LOC113639706;LOC113639795;LOC113654227;il6;LOC113652114;LOC113635384;LOC113647600;LOC113633925;LOC113657935;LOC113646269;bmp6;LOC113637643;tnfsf13b;edar;LOC113658075;LOC113663547;tgfb3;LOC113650714
12	map04928	Parathyroid hormone synthesis, secretion and action	KEGG PATHWAY	0.0674157	0.679486	1	Organismal Systems	Endocrine system	gene-LOC113657743|gene-LOC113652209|gene-LOC113643331|gene-LOC113659158|gene-LOC113645801|gene-LOC113658129|gene-gna12|gene-adcy8|gene-LOC113645165|gene-LOC113655853|gene-gnas|gene-naca	LOC113657743;LOC113652209;LOC113643331;LOC113659158;LOC113645801;LOC113658129;gna12;adcy8;LOC113645165;LOC113655853;gnas;naca
7	map05211	Renal cell carcinoma	KEGG PATHWAY	0.0660377	0.68157	1	Human Diseases	Cancer: specific types	gene-arnt2|gene-LOC113651967|gene-pak5|gene-LOC113637314|gene-LOC113645801|gene-LOC113636822|gene-tgfb3	arnt2;LOC113651967;pak5;LOC113637314;LOC113645801;LOC113636822;tgfb3
2	map00061	Fatty acid biosynthesis	KEGG PATHWAY	0.0645161	0.681985	1	Metabolism	Lipid metabolism	gene-htd2|gene-LOC113646580	htd2;LOC113646580
16	map04722	Neurotrophin signaling pathway	KEGG PATHWAY	0.0677966	0.685862	1	Organismal Systems	Nervous system	gene-irak4|gene-LOC113661788|gene-shc2|gene-nfkbia|gene-LOC113646387|gene-LOC113643141|gene-faslg|gene-LOC113636822|gene-LOC113650714|gene-camk2b|gene-LOC113653404|gene-LOC113647937|gene-LOC113645471|gene-LOC113644582|gene-LOC113639706|gene-LOC113657709	irak4;LOC113661788;shc2;nfkbia;LOC113646387;LOC113643141;faslg;LOC113636822;LOC113650714;camk2b;LOC113653404;LOC113647937;LOC113645471;LOC113644582;LOC113639706;LOC113657709
1	map00360	Phenylalanine metabolism	KEGG PATHWAY	0.0666667	0.686255	1	Metabolism	Amino acid metabolism	gene-hpd	hpd
4	map00270	Cysteine and methionine metabolism	KEGG PATHWAY	0.0645161	0.686301	1	Metabolism	Amino acid metabolism	gene-LOC113655073|gene-phgdh|gene-ldhb|gene-LOC113641932	LOC113655073;phgdh;ldhb;LOC113641932
26	map05166	Human T-cell leukemia virus 1 infection	KEGG PATHWAY	0.0686016	0.694676	1	Human Diseases	Infectious disease: viral	gene-map2k4|gene-il6|gene-LOC113658075|gene-LOC113635832|gene-nfkbia|gene-LOC113658540|gene-LOC113638514|gene-LOC113651967|gene-LOC113645801|gene-LOC113658129|gene-kat2b|gene-nfatc4|gene-cd3e|gene-LOC113636643|gene-LOC113654227|gene-LOC113651148|gene-LOC113645229|gene-pten|gene-LOC113650691|gene-LOC113646269|gene-adcy8|gene-LOC113647937|gene-LOC113638858|gene-LOC113659468|gene-LOC113636822|gene-t…	map2k4;il6;LOC113658075;LOC113635832;nfkbia;LOC113658540;LOC113638514;LOC113651967;LOC113645801;LOC113658129;kat2b;nfatc4;cd3e;LOC113636643;LOC113654227;LOC113651148;LOC113645229;pten;LOC113650691;LOC113646269;adcy8;LOC113647937;LOC113638858;LOC113659468;LOC113636822;tgfb3
4	map04623	Cytosolic DNA-sensing pathway	KEGG PATHWAY	0.0634921	0.698428	1	Organismal Systems	Immune system	gene-il6|gene-LOC113647937|gene-nfkbia|gene-polr3gl	il6;LOC113647937;nfkbia;polr3gl
11	map04620	Toll-like receptor signaling pathway	KEGG PATHWAY	0.0658683	0.704831	1	Organismal Systems	Immune system	gene-irak4|gene-LOC113647937|gene-nfkbia|gene-map2k4|gene-il6|gene-LOC113647600|gene-LOC113663547|gene-LOC113663508|gene-LOC113645471|gene-LOC113637894|gene-LOC113647851	irak4;LOC113647937;nfkbia;map2k4;il6;LOC113647600;LOC113663547;LOC113663508;LOC113645471;LOC113637894;LOC113647851
1	map04711	Circadian rhythm - fly	KEGG PATHWAY	0.0625	0.709597	1	Organismal Systems	Environmental adaptation	gene-LOC113637108	LOC113637108
2	map00603	Glycosphingolipid biosynthesis - globo and isoglobo series	KEGG PATHWAY	0.0606061	0.715013	1	Metabolism	Glycan biosynthesis and metabolism	gene-LOC113656608|gene-st8sia1	LOC113656608;st8sia1
12	map04630	JAK-STAT signaling pathway	KEGG PATHWAY	0.0655738	0.715527	1	Environmental Information Processing	Signal transduction	gene-LOC113641111|gene-LOC113637643|gene-LOC113652114|gene-LOC113645801|gene-LOC113663369|gene-il6|gene-LOC113636822|gene-LOC113647600|gene-LOC113635832|gene-LOC113651830|gene-socs1|gene-LOC113650378	LOC113641111;LOC113637643;LOC113652114;LOC113645801;LOC113663369;il6;LOC113636822;LOC113647600;LOC113635832;LOC113651830;socs1;LOC113650378
5	map01524	Platinum drug resistance	KEGG PATHWAY	0.0625	0.718605	1	Human Diseases	Drug resistance: antineoplastic	gene-LOC113634528|gene-faslg|gene-LOC113637894|gene-LOC113645801|gene-LOC113636307	LOC113634528;faslg;LOC113637894;LOC113645801;LOC113636307
4	map00330	Arginine and proline metabolism	KEGG PATHWAY	0.0615385	0.721661	1	Metabolism	Amino acid metabolism	gene-LOC113654167|gene-l3hypdh|gene-LOC113644318|gene-LOC113654137	LOC113654167;l3hypdh;LOC113644318;LOC113654137
6	map05221	Acute myeloid leukemia	KEGG PATHWAY	0.0625	0.72718	1	Human Diseases	Cancer: specific types	gene-LOC113650691|gene-runx1t1|gene-LOC113647914|gene-LOC113648412|gene-LOC113645612|gene-LOC113636822	LOC113650691;runx1t1;LOC113647914;LOC113648412;LOC113645612;LOC113636822
2	map00534	Glycosaminoglycan biosynthesis - heparan sulfate / heparin	KEGG PATHWAY	0.0588235	0.730417	1	Metabolism	Glycan biosynthesis and metabolism	gene-b3galt6|gene-LOC113643961	b3galt6;LOC113643961
4	map00140	Steroid hormone biosynthesis	KEGG PATHWAY	0.0606061	0.732769	1	Metabolism	Lipid metabolism	gene-LOC113650814|gene-LOC113641195|gene-LOC113636291|gene-LOC113654020	LOC113650814;LOC113641195;LOC113636291;LOC113654020
29	map04015	Rap1 signaling pathway	KEGG PATHWAY	0.0672854	0.73986	1	Environmental Information Processing	Signal transduction	gene-LOC113657743|gene-LOC113656565|gene-LOC113659158|gene-LOC113643037|gene-LOC113636822|gene-dock4|gene-gnas|gene-LOC113639706|gene-igf1|gene-LOC113658129|gene-LOC113644582|gene-LOC113650213|gene-LOC113647697|gene-LOC113643141|gene-LOC113643331|gene-LOC113637314|gene-vegfc|gene-LOC113641742|gene-adcy8|gene-LOC113646964|gene-LOC113641844|gene-fgf4|gene-LOC113644355|gene-LOC113645471|gene-LOC1136…	LOC113657743;LOC113656565;LOC113659158;LOC113643037;LOC113636822;dock4;gnas;LOC113639706;igf1;LOC113658129;LOC113644582;LOC113650213;LOC113647697;LOC113643141;LOC113643331;LOC113637314;vegfc;LOC113641742;adcy8;LOC113646964;LOC113641844;fgf4;LOC113644355;LOC113645471;LOC113647811;LOC113659504;LOC113659468;LOC113650714;LOC113651264
5	map05030	Cocaine addiction	KEGG PATHWAY	0.060241	0.748229	1	Human Diseases	Substance dependence	gene-LOC113637147|gene-pdyn|gene-gnas|gene-grm3|gene-cdk5r1	LOC113637147;pdyn;gnas;grm3;cdk5r1
1	map00450	Selenocompound metabolism	KEGG PATHWAY	0.0555556	0.751203	1	Metabolism	Metabolism of other amino acids	gene-LOC113655073	LOC113655073
6	map05120	Epithelial cell signaling in Helicobacter pylori infection	KEGG PATHWAY	0.0606061	0.753961	1	Human Diseases	Infectious disease: bacterial	gene-LOC113647937|gene-map2k4|gene-ptprz1|gene-nfkbia|gene-LOC113649863|gene-LOC113645471	LOC113647937;map2k4;ptprz1;nfkbia;LOC113649863;LOC113645471
6	map05230	Central carbon metabolism in cancer	KEGG PATHWAY	0.0606061	0.753961	1	Human Diseases	Cancer: overview	gene-LOC113643331|gene-ldhb|gene-LOC113660077|gene-pten|gene-LOC113636822|gene-sirt3	LOC113643331;ldhb;LOC113660077;pten;LOC113636822;sirt3
7	map04914	Progesterone-mediated oocyte maturation	KEGG PATHWAY	0.0608696	0.760136	1	Organismal Systems	Endocrine system	gene-LOC113638858|gene-LOC113654940|gene-cpeb1|gene-LOC113658129|gene-adcy8|gene-LOC113645471|gene-igf1	LOC113638858;LOC113654940;cpeb1;LOC113658129;adcy8;LOC113645471;igf1
19	map04062	Chemokine signaling pathway	KEGG PATHWAY	0.0646259	0.769857	1	Organismal Systems	Immune system	gene-LOC113657743|gene-LOC113659158|gene-LOC113660331|gene-LOC113659549|gene-LOC113658129|gene-gng3|gene-LOC113646387|gene-LOC113663547|gene-LOC113636822|gene-LOC113657151|gene-adcy8|gene-nfkbia|gene-LOC113657935|gene-LOC113647937|gene-LOC113633925|gene-shc2|gene-LOC113644545|gene-itk|gene-gnb5	LOC113657743;LOC113659158;LOC113660331;LOC113659549;LOC113658129;gng3;LOC113646387;LOC113663547;LOC113636822;LOC113657151;adcy8;nfkbia;LOC113657935;LOC113647937;LOC113633925;shc2;LOC113644545;itk;gnb5
8	map04721	Synaptic vesicle cycle	KEGG PATHWAY	0.0606061	0.773673	1	Organismal Systems	Nervous system	gene-LOC113647092|gene-LOC113640060|gene-LOC113653232|gene-unc13a|gene-dnm3|gene-cplx1|gene-LOC113651660|gene-LOC113636565	LOC113647092;LOC113640060;LOC113653232;unc13a;dnm3;cplx1;LOC113651660;LOC113636565
2	map00350	Tyrosine metabolism	KEGG PATHWAY	0.0526316	0.785114	1	Metabolism	Amino acid metabolism	gene-LOC113645065|gene-hpd	LOC113645065;hpd
9	map04658	Th1 and Th2 cell differentiation	KEGG PATHWAY	0.06	0.792504	1	Organismal Systems	Immune system	gene-cd3e|gene-LOC113636643|gene-LOC113647937|gene-nfkbia|gene-LOC113659468|gene-LOC113647600|gene-LOC113655853|gene-LOC113645471|gene-LOC113658540	cd3e;LOC113636643;LOC113647937;nfkbia;LOC113659468;LOC113647600;LOC113655853;LOC113645471;LOC113658540
3	map03460	Fanconi anemia pathway	KEGG PATHWAY	0.0535714	0.796405	1	Genetic Information Processing	Replication and repair	gene-cenpx|gene-hes4|gene-LOC113654688	cenpx;hes4;LOC113654688
3	map02010	ABC transporters	KEGG PATHWAY	0.0535714	0.796405	1	Environmental Information Processing	Membrane transport	gene-abcc8|gene-abcc5|gene-abcc4	abcc8;abcc5;abcc4
11	map05145	Toxoplasmosis	KEGG PATHWAY	0.0607735	0.796829	1	Human Diseases	Infectious disease: parasitic	gene-irak4|gene-LOC113651967|gene-LOC113645471|gene-nfkbia|gene-tgfb3|gene-LOC113658075|gene-LOC113647600|gene-LOC113647937|gene-socs1|gene-LOC113658540|gene-LOC113637894	irak4;LOC113651967;LOC113645471;nfkbia;tgfb3;LOC113658075;LOC113647600;LOC113647937;socs1;LOC113658540;LOC113637894
7	map05144	Malaria	KEGG PATHWAY	0.0583333	0.797242	1	Human Diseases	Infectious disease: parasitic	gene-LOC113651967|gene-gypc|gene-tgfb3|gene-il6|gene-LOC113636429|gene-LOC113639665|gene-LOC113659468	LOC113651967;gypc;tgfb3;il6;LOC113636429;LOC113639665;LOC113659468
8	map05215	Prostate cancer	KEGG PATHWAY	0.0588235	0.800901	1	Human Diseases	Cancer: specific types	gene-LOC113643331|gene-LOC113647937|gene-LOC113645801|gene-pten|gene-LOC113636822|gene-plat|gene-nfkbia|gene-igf1	LOC113643331;LOC113647937;LOC113645801;pten;LOC113636822;plat;nfkbia;igf1
18	map05164	Influenza A	KEGG PATHWAY	0.0629371	0.801247	1	Human Diseases	Infectious disease: viral	gene-cdk6|gene-irak4|gene-plg|gene-LOC113659158|gene-nfkbia|gene-LOC113648812|gene-LOC113658540|gene-faslg|gene-LOC113658075|gene-LOC113647600|gene-LOC113639541|gene-LOC113647937|gene-LOC113648840|gene-hnrnpul1|gene-il6|gene-LOC113637894|gene-LOC113645269|gene-pabpn1	cdk6;irak4;plg;LOC113659158;nfkbia;LOC113648812;LOC113658540;faslg;LOC113658075;LOC113647600;LOC113639541;LOC113647937;LOC113648840;hnrnpul1;il6;LOC113637894;LOC113645269;pabpn1
1	map00430	Taurine and hypotaurine metabolism	KEGG PATHWAY	0.047619	0.802713	1	Metabolism	Metabolism of other amino acids	gene-LOC113638871	LOC113638871
2	map04392	Hippo signaling pathway - multiple species	KEGG PATHWAY	0.05	0.808617	1	Environmental Information Processing	Signal transduction	gene-rassf4|gene-LOC113637108	rassf4;LOC113637108
6	map03022	Basal transcription factors	KEGG PATHWAY	0.0560748	0.815848	1	Genetic Information Processing	Transcription	gene-LOC113663635|gene-LOC113635309|gene-gtf2h5|gene-LOC113645937|gene-LOC113661839|gene-LOC113634264	LOC113663635;LOC113635309;gtf2h5;LOC113645937;LOC113661839;LOC113634264
13	map04550	Signaling pathways regulating pluripotency of stem cells	KEGG PATHWAY	0.0604651	0.817374	1	Cellular Processes	Cellular community - eukaryotes	gene-LOC113641111|gene-LOC113643331|gene-LOC113645471|gene-hoxb1|gene-LOC113645229|gene-LOC113636822|gene-LOC113655577|gene-fzd9|gene-LOC113644950|gene-LOC113654541|gene-pcgf1|gene-igf1|gene-wnt3a	LOC113641111;LOC113643331;LOC113645471;hoxb1;LOC113645229;LOC113636822;LOC113655577;fzd9;LOC113644950;LOC113654541;pcgf1;igf1;wnt3a
1	map04614	Renin-angiotensin system	KEGG PATHWAY	0.0454545	0.817395	1	Organismal Systems	Endocrine system	gene-agt	agt
11	map04061	Viral protein interaction with cytokine and cytokine receptor	KEGG PATHWAY	0.0594595	0.818849	1	Environmental Information Processing	Signaling molecules and interaction	gene-LOC113641111|gene-LOC113634309|gene-LOC113663369|gene-LOC113634305|gene-il6|gene-LOC113658075|gene-LOC113657151|gene-LOC113663547|gene-LOC113633925|gene-LOC113657935|gene-LOC113660331	LOC113641111;LOC113634309;LOC113663369;LOC113634305;il6;LOC113658075;LOC113657151;LOC113663547;LOC113633925;LOC113657935;LOC113660331
6	map04918	Thyroid hormone synthesis	KEGG PATHWAY	0.0550459	0.829238	1	Organismal Systems	Endocrine system	gene-LOC113657743|gene-gpx8|gene-LOC113658129|gene-adcy8|gene-LOC113659158|gene-gnas	LOC113657743;gpx8;LOC113658129;adcy8;LOC113659158;gnas
1	map03060	Protein export	KEGG PATHWAY	0.0434783	0.830985	1	Genetic Information Processing	Folding, sorting and degradation	gene-spcs1	spcs1
3	map05219	Bladder cancer	KEGG PATHWAY	0.05	0.833129	1	Human Diseases	Cancer: specific types	gene-LOC113637314|gene-LOC113645801|gene-LOC113636822	LOC113637314;LOC113645801;LOC113636822
12	map05418	Fluid shear stress and atherosclerosis	KEGG PATHWAY	0.0588235	0.837452	1	Human Diseases	Cardiovascular disease	gene-LOC113652209|gene-LOC113643141|gene-nppc|gene-LOC113637314|gene-LOC113634528|gene-map2k4|gene-LOC113658075|gene-LOC113646269|gene-LOC113639665|gene-plat|gene-LOC113645471|gene-LOC113636307	LOC113652209;LOC113643141;nppc;LOC113637314;LOC113634528;map2k4;LOC113658075;LOC113646269;LOC113639665;plat;LOC113645471;LOC113636307
6	map05212	Pancreatic cancer	KEGG PATHWAY	0.0535714	0.847849	1	Human Diseases	Cancer: specific types	gene-LOC113651967|gene-LOC113637314|gene-LOC113645801|gene-cdk6|gene-LOC113654227|gene-tgfb3	LOC113651967;LOC113637314;LOC113645801;cdk6;LOC113654227;tgfb3
10	map04110	Cell cycle	KEGG PATHWAY	0.0568182	0.850868	1	Cellular Processes	Cell growth and death	gene-LOC113638858|gene-LOC113651967|gene-cdc6|gene-LOC113658139|gene-LOC113645801|gene-cdk6|gene-LOC113663999|gene-LOC113635832|gene-rad21|gene-tgfb3	LOC113638858;LOC113651967;cdc6;LOC113658139;LOC113645801;cdk6;LOC113663999;LOC113635832;rad21;tgfb3
15	map04625	C-type lectin receptor signaling pathway	KEGG PATHWAY	0.0592885	0.85173	1	Organismal Systems	Immune system	gene-LOC113660600|gene-LOC113650004|gene-LOC113645471|gene-nfkbia|gene-malt1|gene-LOC113643141|gene-il6|gene-LOC113636822|gene-LOC113660599|gene-LOC113657935|gene-LOC113647937|gene-nfatc4|gene-LOC113647600|gene-LOC113637894|gene-irf1	LOC113660600;LOC113650004;LOC113645471;nfkbia;malt1;LOC113643141;il6;LOC113636822;LOC113660599;LOC113657935;LOC113647937;nfatc4;LOC113647600;LOC113637894;irf1
8	map04940	Type I diabetes mellitus	KEGG PATHWAY	0.0551724	0.853022	1	Human Diseases	Endocrine and metabolic disease	gene-LOC113638514|gene-LOC113637269|gene-LOC113658540|gene-faslg|gene-LOC113647600|gene-ica1|gene-LOC113664042|gene-LOC113659468	LOC113638514;LOC113637269;LOC113658540;faslg;LOC113647600;ica1;LOC113664042;LOC113659468
3	map04960	Aldosterone-regulated sodium reabsorption	KEGG PATHWAY	0.047619	0.856794	1	Organismal Systems	Excretory system	gene-LOC113650213|gene-LOC113659158|gene-igf1	LOC113650213;LOC113659158;igf1
9	map04922	Glucagon signaling pathway	KEGG PATHWAY	0.0555556	0.858803	1	Organismal Systems	Endocrine system	gene-LOC113657743|gene-LOC113643141|gene-LOC113661788|gene-ldhb|gene-LOC113660077|gene-camk2b|gene-LOC113653404|gene-LOC113660162|gene-gnas	LOC113657743;LOC113643141;LOC113661788;ldhb;LOC113660077;camk2b;LOC113653404;LOC113660162;gnas
26	map04613	Neutrophil extracellular trap formation	KEGG PATHWAY	0.0619048	0.860255	1	Organismal Systems	Immune system	gene-fgg|gene-LOC113640835|gene-LOC113640843|gene-LOC113659158|gene-LOC113640804|gene-hdac10|gene-LOC113648752|gene-LOC113645966|gene-LOC113639879|gene-LOC113645925|gene-LOC113648042|gene-LOC113648043|gene-LOC113648045|gene-LOC113646073|gene-LOC113640834|gene-LOC113640831|gene-LOC113640830|gene-LOC113660530|gene-LOC113640832|gene-LOC113640810|gene-LOC113640838|gene-LOC113646105|gene-LOC113637523|…	fgg;LOC113640835;LOC113640843;LOC113659158;LOC113640804;hdac10;LOC113648752;LOC113645966;LOC113639879;LOC113645925;LOC113648042;LOC113648043;LOC113648045;LOC113646073;LOC113640834;LOC113640831;LOC113640830;LOC113660530;LOC113640832;LOC113640810;LOC113640838;LOC113646105;LOC113637523;LOC113645914;LOC113648036;LOC113645471
1	map00592	alpha-Linolenic acid metabolism	KEGG PATHWAY	0.0384615	0.865986	1	Metabolism	Lipid metabolism	gene-LOC113660036	LOC113660036
4	map05213	Endometrial cancer	KEGG PATHWAY	0.0487805	0.867685	1	Human Diseases	Cancer: specific types	gene-ctnna2|gene-pten|gene-LOC113636822|gene-LOC113645801	ctnna2;pten;LOC113636822;LOC113645801
20	map05167	Kaposi sarcoma-associated herpesvirus infection	KEGG PATHWAY	0.0600601	0.867752	1	Human Diseases	Infectious disease: viral	gene-LOC113641111|gene-LOC113643141|gene-LOC113645801|gene-rps27a|gene-LOC113637314|gene-LOC113638514|gene-gng3|gene-map2k4|gene-il6|gene-LOC113636822|gene-uba52|gene-LOC113637894|gene-nfkbia|gene-gnb5|gene-LOC113647937|gene-nfatc4|gene-LOC113645471|gene-cdk6|gene-LOC113648881|gene-LOC113658075	LOC113641111;LOC113643141;LOC113645801;rps27a;LOC113637314;LOC113638514;gng3;map2k4;il6;LOC113636822;uba52;LOC113637894;nfkbia;gnb5;LOC113647937;nfatc4;LOC113645471;cdk6;LOC113648881;LOC113658075
14	map04210	Apoptosis	KEGG PATHWAY	0.0576132	0.871865	1	Cellular Processes	Cell growth and death	gene-LOC113638891|gene-LOC113663508|gene-nfkbia|gene-faslg|gene-LOC113641797|gene-LOC113658075|gene-LOC113638508|gene-LOC113636822|gene-LOC113664042|gene-LOC113647937|gene-LOC113650714|gene-ctso|gene-LOC113637894|gene-LOC113636864	LOC113638891;LOC113663508;nfkbia;faslg;LOC113641797;LOC113658075;LOC113638508;LOC113636822;LOC113664042;LOC113647937;LOC113650714;ctso;LOC113637894;LOC113636864
4	map00600	Sphingolipid metabolism	KEGG PATHWAY	0.0481928	0.873733	1	Metabolism	Lipid metabolism	gene-sgms2|gene-LOC113649637|gene-LOC113651969|gene-cers6	sgms2;LOC113649637;LOC113651969;cers6
1	map00900	Terpenoid backbone biosynthesis	KEGG PATHWAY	0.037037	0.875962	1	Metabolism	Metabolism of terpenoids and polyketides	gene-LOC113646923	LOC113646923
3	map00510	N-Glycan biosynthesis	KEGG PATHWAY	0.0454545	0.877467	1	Metabolism	Glycan biosynthesis and metabolism	gene-tusc3|gene-LOC113663648|gene-LOC113645903	tusc3;LOC113663648;LOC113645903
23	map05170	Human immunodeficiency virus 1 infection	KEGG PATHWAY	0.0602094	0.879656	1	Human Diseases	Infectious disease: viral	gene-LOC113657743|gene-LOC113659158|gene-LOC113651148|gene-LOC113658075|gene-gnb5|gene-nfkbia|gene-irak4|gene-LOC113659549|gene-nfatc4|gene-LOC113637894|gene-cd3e|gene-LOC113643141|gene-faslg|gene-LOC113662485|gene-LOC113638514|gene-gng3|gene-LOC113657877|gene-LOC113645165|gene-LOC113647937|gene-pak5|gene-LOC113636822|gene-LOC113645471|gene-LOC113659468	LOC113657743;LOC113659158;LOC113651148;LOC113658075;gnb5;nfkbia;irak4;LOC113659549;nfatc4;LOC113637894;cd3e;LOC113643141;faslg;LOC113662485;LOC113638514;gng3;LOC113657877;LOC113645165;LOC113647937;pak5;LOC113636822;LOC113645471;LOC113659468
9	map04974	Protein digestion and absorption	KEGG PATHWAY	0.0538922	0.88089	1	Organismal Systems	Digestive system	gene-col21a1|gene-LOC113660819|gene-LOC113640077|gene-LOC113638740|gene-cpb2|gene-LOC113662082|gene-col14a1|gene-LOC113641259|gene-LOC113642346	col21a1;LOC113660819;LOC113640077;LOC113638740;cpb2;LOC113662082;col14a1;LOC113641259;LOC113642346
8	map04350	TGF-beta signaling pathway	KEGG PATHWAY	0.0529801	0.881254	1	Environmental Information Processing	Signal transduction	gene-LOC113651967|gene-tgfb3|gene-grem1|gene-LOC113654227|gene-nog|gene-LOC113655577|gene-bmp6|gene-grem2	LOC113651967;tgfb3;grem1;LOC113654227;nog;LOC113655577;bmp6;grem2
14	map05160	Hepatitis C	KEGG PATHWAY	0.0569106	0.882441	1	Human Diseases	Infectious disease: viral	gene-LOC113638128|gene-LOC113648812|gene-cdk6|gene-LOC113662235|gene-LOC113645801|gene-LOC113638679|gene-faslg|gene-LOC113658075|gene-LOC113653222|gene-LOC113636822|gene-nfkbia|gene-LOC113647937|gene-LOC113648840|gene-LOC113637894	LOC113638128;LOC113648812;cdk6;LOC113662235;LOC113645801;LOC113638679;faslg;LOC113658075;LOC113653222;LOC113636822;nfkbia;LOC113647937;LOC113648840;LOC113637894
5	map05223	Non-small cell lung cancer	KEGG PATHWAY	0.0490196	0.884012	1	Human Diseases	Cancer: specific types	gene-LOC113640562|gene-cdk6|gene-LOC113659158|gene-LOC113636822|gene-LOC113645801	LOC113640562;cdk6;LOC113659158;LOC113636822;LOC113645801
6	map03013	Nucleocytoplasmic transport	KEGG PATHWAY	0.0504202	0.884877	1	Genetic Information Processing	Translation	gene-LOC113663887|gene-LOC113641842|gene-LOC113636327|gene-LOC113654181|gene-LOC113634769|gene-LOC113661386	LOC113663887;LOC113641842;LOC113636327;LOC113654181;LOC113634769;LOC113661386
6	map04512	ECM-receptor interaction	KEGG PATHWAY	0.05	0.88949	1	Environmental Information Processing	Signaling molecules and interaction	gene-LOC113660819|gene-LOC113651918|gene-LOC113659247|gene-LOC113657860|gene-itga10|gene-LOC113642346	LOC113660819;LOC113651918;LOC113659247;LOC113657860;itga10;LOC113642346
4	map04979	Cholesterol metabolism	KEGG PATHWAY	0.045977	0.895593	1	Organismal Systems	Digestive system	gene-LOC113636429|gene-LOC113660415|gene-LOC113652856|gene-LOC113647028	LOC113636429;LOC113660415;LOC113652856;LOC113647028
1	map03020	RNA polymerase	KEGG PATHWAY	0.0333333	0.901653	1	Genetic Information Processing	Transcription	gene-polr3gl	polr3gl
1	map00511	Other glycan degradation	KEGG PATHWAY	0.0333333	0.901653	1	Metabolism	Glycan biosynthesis and metabolism	gene-LOC113651969	LOC113651969
8	map05235	PD-L1 expression and PD-1 checkpoint pathway in cancer	KEGG PATHWAY	0.0509554	0.904847	1	Human Diseases	Cancer: overview	gene-cd3e|gene-LOC113636643|gene-nfkbia|gene-pten|gene-LOC113636822|gene-LOC113647937|gene-LOC113645471|gene-LOC113659468	cd3e;LOC113636643;nfkbia;pten;LOC113636822;LOC113647937;LOC113645471;LOC113659468
24	map04014	Ras signaling pathway	KEGG PATHWAY	0.0586797	0.909501	1	Environmental Information Processing	Signal transduction	gene-LOC113656565|gene-LOC113659158|gene-faslg|gene-gnb5|gene-LOC113636667|gene-LOC113639706|gene-igf1|gene-LOC113644582|gene-LOC113650213|gene-LOC113647697|gene-LOC113643141|gene-LOC113643331|gene-LOC113637314|gene-gng3|gene-vegfc|gene-LOC113647811|gene-LOC113653715|gene-shc2|gene-pak5|gene-fgf4|gene-LOC113646387|gene-LOC113636822|gene-LOC113659468|gene-LOC113650714	LOC113656565;LOC113659158;faslg;gnb5;LOC113636667;LOC113639706;igf1;LOC113644582;LOC113650213;LOC113647697;LOC113643141;LOC113643331;LOC113637314;gng3;vegfc;LOC113647811;LOC113653715;shc2;pak5;fgf4;LOC113646387;LOC113636822;LOC113659468;LOC113650714
2	map00071	Fatty acid degradation	KEGG PATHWAY	0.0377358	0.912669	1	Metabolism	Lipid metabolism	gene-LOC113645065|gene-LOC113646580	LOC113645065;LOC113646580
14	map05206	MicroRNAs in cancer	KEGG PATHWAY	0.0546875	0.912726	1	Human Diseases	Cancer: overview	gene-zeb2|gene-socs1|gene-LOC113659158|gene-LOC113645801|gene-LOC113637314|gene-cdk6|gene-pten|gene-LOC113636822|gene-LOC113634763|gene-LOC113635832|gene-LOC113651044|gene-stmn1|gene-LOC113641932|gene-wnt3a	zeb2;socs1;LOC113659158;LOC113645801;LOC113637314;cdk6;pten;LOC113636822;LOC113634763;LOC113635832;LOC113651044;stmn1;LOC113641932;wnt3a
6	map03015	mRNA surveillance pathway	KEGG PATHWAY	0.047619	0.913981	1	Genetic Information Processing	Translation	gene-LOC113638679|gene-LOC113641842|gene-LOC113634769|gene-LOC113654181|gene-LOC113644305|gene-pabpn1	LOC113638679;LOC113641842;LOC113634769;LOC113654181;LOC113644305;pabpn1
5	map04920	Adipocytokine signaling pathway	KEGG PATHWAY	0.0458716	0.915104	1	Organismal Systems	Endocrine system	gene-LOC113660162|gene-nfkbia|gene-LOC113658075|gene-LOC113647937|gene-LOC113646580	LOC113660162;nfkbia;LOC113658075;LOC113647937;LOC113646580
10	map04919	Thyroid hormone signaling pathway	KEGG PATHWAY	0.0518135	0.915527	1	Organismal Systems	Endocrine system	gene-LOC113663743|gene-LOC113659158|gene-LOC113634278|gene-LOC113636822|gene-LOC113655565|gene-tbc1d4|gene-kat2b|gene-esr1|gene-LOC113650595|gene-LOC113648881	LOC113663743;LOC113659158;LOC113634278;LOC113636822;LOC113655565;tbc1d4;kat2b;esr1;LOC113650595;LOC113648881
6	map05332	Graft-versus-host disease	KEGG PATHWAY	0.0472441	0.917568	1	Human Diseases	Immune disease	gene-LOC113638514|gene-faslg|gene-LOC113658540|gene-il6|gene-LOC113664042|gene-LOC113659468	LOC113638514;faslg;LOC113658540;il6;LOC113664042;LOC113659468
2	map04973	Carbohydrate digestion and absorption	KEGG PATHWAY	0.0363636	0.92291	1	Organismal Systems	Digestive system	gene-LOC113650191|gene-LOC113659158	LOC113650191;LOC113659158
8	map04727	GABAergic synapse	KEGG PATHWAY	0.0490798	0.924342	1	Organismal Systems	Nervous system	gene-LOC113647092|gene-LOC113640060|gene-LOC113659158|gene-LOC113658129|gene-gng3|gene-gabrb2|gene-adcy8|gene-gnb5	LOC113647092;LOC113640060;LOC113659158;LOC113658129;gng3;gabrb2;adcy8;gnb5
6	map04070	Phosphatidylinositol signaling system	KEGG PATHWAY	0.0461538	0.927557	1	Environmental Information Processing	Signal transduction	gene-LOC113643141|gene-LOC113659158|gene-pten|gene-dgkh|gene-pip4p2|gene-inpp5a	LOC113643141;LOC113659158;pten;dgkh;pip4p2;inpp5a
2	map04975	Fat digestion and absorption	KEGG PATHWAY	0.0357143	0.927595	1	Organismal Systems	Digestive system	gene-LOC113660415|gene-LOC113652856	LOC113660415;LOC113652856
2	map05216	Thyroid cancer	KEGG PATHWAY	0.0357143	0.927595	1	Human Diseases	Cancer: specific types	gene-LOC113636822|gene-LOC113645801	LOC113636822;LOC113645801
10	map04910	Insulin signaling pathway	KEGG PATHWAY	0.0502513	0.931801	1	Organismal Systems	Endocrine system	gene-LOC113643141|gene-LOC113650213|gene-shc2|gene-LOC113646387|gene-LOC113651830|gene-rps6|gene-LOC113636822|gene-LOC113660162|gene-socs1|gene-inpp5a	LOC113643141;LOC113650213;shc2;LOC113646387;LOC113651830;rps6;LOC113636822;LOC113660162;socs1;inpp5a
16	map04530	Tight junction	KEGG PATHWAY	0.0540541	0.932376	1	Cellular Processes	Cellular community - eukaryotes	gene-LOC113638128|gene-LOC113638679|gene-LOC113656629|gene-LOC113662235|gene-LOC113645140|gene-LOC113641797|gene-LOC113653222|gene-mpdz|gene-LOC113638508|gene-LOC113655192|gene-LOC113660162|gene-LOC113657323|gene-LOC113642920|gene-LOC113649863|gene-amotl1|gene-LOC113636864	LOC113638128;LOC113638679;LOC113656629;LOC113662235;LOC113645140;LOC113641797;LOC113653222;mpdz;LOC113638508;LOC113655192;LOC113660162;LOC113657323;LOC113642920;LOC113649863;amotl1;LOC113636864
5	map04013	MAPK signaling pathway - fly	KEGG PATHWAY	0.0438596	0.932575	1	Environmental Information Processing	Signal transduction	gene-LOC113652209|gene-LOC113637083|gene-map2k4|gene-LOC113645471|gene-LOC113659705	LOC113652209;LOC113637083;map2k4;LOC113645471;LOC113659705
5	map04215	Apoptosis - multiple species	KEGG PATHWAY	0.0438596	0.932575	1	Cellular Processes	Cell growth and death	gene-LOC113637894|gene-LOC113644582|gene-LOC113658075|gene-LOC113638891|gene-LOC113639706	LOC113637894;LOC113644582;LOC113658075;LOC113638891;LOC113639706
1	map04136	Autophagy - other	KEGG PATHWAY	0.0285714	0.933207	1	Cellular Processes	Transport and catabolism	gene-atg10	atg10
6	map03018	RNA degradation	KEGG PATHWAY	0.0454545	0.933609	1	Genetic Information Processing	Folding, sorting and degradation	gene-LOC113642811|gene-LOC113636252|gene-LOC113636290|gene-LOC113641746|gene-LOC113636099|gene-LOC113644305	LOC113642811;LOC113636252;LOC113636290;LOC113641746;LOC113636099;LOC113644305
2	map00590	Arachidonic acid metabolism	KEGG PATHWAY	0.0344828	0.93617	1	Metabolism	Lipid metabolism	gene-LOC113638871|gene-gpx8	LOC113638871;gpx8
4	map04137	Mitophagy - animal	KEGG PATHWAY	0.0412371	0.936303	1	Cellular Processes	Transport and catabolism	gene-LOC113656960|gene-LOC113636822|gene-rps27a|gene-uba52	LOC113656960;LOC113636822;rps27a;uba52
9	map05133	Pertussis	KEGG PATHWAY	0.0486486	0.938154	1	Human Diseases	Infectious disease: bacterial	gene-LOC113643141|gene-LOC113645471|gene-irak4|gene-LOC113642639|gene-il6|gene-LOC113638891|gene-LOC113647600|gene-LOC113647727|gene-irf1	LOC113643141;LOC113645471;irak4;LOC113642639;il6;LOC113638891;LOC113647600;LOC113647727;irf1
1	map00030	Pentose phosphate pathway	KEGG PATHWAY	0.027027	0.942785	1	Metabolism	Carbohydrate metabolism	gene-LOC113652882	LOC113652882
4	map04391	Hippo signaling pathway - fly	KEGG PATHWAY	0.04	0.945341	1	Environmental Information Processing	Signal transduction	gene-rassf4|gene-LOC113638679|gene-LOC113637108|gene-mpdz	rassf4;LOC113638679;LOC113637108;mpdz
1	map00062	Fatty acid elongation	KEGG PATHWAY	0.025641	0.95099	1	Metabolism	Lipid metabolism	gene-LOC113660149	LOC113660149
8	map04740	Olfactory transduction	KEGG PATHWAY	0.0451977	0.956905	1	Organismal Systems	Sensory system	gene-LOC113651964|gene-LOC113660534|gene-LOC113643141|gene-LOC113661788|gene-LOC113639764|gene-camk2b|gene-LOC113653404|gene-pde1a	LOC113651964;LOC113660534;LOC113643141;LOC113661788;LOC113639764;camk2b;LOC113653404;pde1a
1	map00640	Propanoate metabolism	KEGG PATHWAY	0.0243902	0.95802	1	Metabolism	Carbohydrate metabolism	gene-ldhb	ldhb
21	map05417	Lipid and atherosclerosis	KEGG PATHWAY	0.0534351	0.960103	1	Human Diseases	Cardiovascular disease	gene-irak4|gene-LOC113661788|gene-il6|gene-nfkbia|gene-LOC113643141|gene-map2k4|gene-faslg|gene-LOC113636822|gene-LOC113652856|gene-LOC113638891|gene-LOC113653404|gene-camk2b|gene-LOC113660415|gene-LOC113663547|gene-LOC113647937|gene-LOC113645471|gene-tank|gene-LOC113647600|gene-LOC113637894|gene-LOC113647851|gene-LOC113658075	irak4;LOC113661788;il6;nfkbia;LOC113643141;map2k4;faslg;LOC113636822;LOC113652856;LOC113638891;LOC113653404;camk2b;LOC113660415;LOC113663547;LOC113647937;LOC113645471;tank;LOC113647600;LOC113637894;LOC113647851;LOC113658075
1	map00500	Starch and sucrose metabolism	KEGG PATHWAY	0.0238095	0.961147	1	Metabolism	Carbohydrate metabolism	gene-LOC113659534	LOC113659534
5	map05222	Small cell lung cancer	KEGG PATHWAY	0.0390625	0.965659	1	Human Diseases	Cancer: specific types	gene-cdk6|gene-pten|gene-LOC113645801|gene-LOC113647937|gene-nfkbia	cdk6;pten;LOC113645801;LOC113647937;nfkbia
2	map05110	Vibrio cholerae infection	KEGG PATHWAY	0.0294118	0.966403	1	Human Diseases	Infectious disease: bacterial	gene-gnas|gene-slc12a2	gnas;slc12a2
1	map04964	Proximal tubule bicarbonate reclamation	KEGG PATHWAY	0.0222222	0.9692	1	Organismal Systems	Excretory system	gene-LOC113641259	LOC113641259
5	map05210	Colorectal cancer	KEGG PATHWAY	0.0381679	0.970435	1	Human Diseases	Cancer: specific types	gene-tgfb3|gene-LOC113651967|gene-LOC113654227|gene-LOC113636822|gene-LOC113645801	tgfb3;LOC113651967;LOC113654227;LOC113636822;LOC113645801
1	map00630	Glyoxylate and dicarboxylate metabolism	KEGG PATHWAY	0.0217391	0.971495	1	Metabolism	Carbohydrate metabolism	gene-afmid	afmid
2	map04214	Apoptosis - fly	KEGG PATHWAY	0.0273973	0.975776	1	Cellular Processes	Cell growth and death	gene-LOC113637894|gene-LOC113638891	LOC113637894;LOC113638891
14	map04218	Cellular senescence	KEGG PATHWAY	0.0472973	0.977199	1	Cellular Processes	Cell growth and death	gene-LOC113643141|gene-LOC113651967|gene-LOC113652446|gene-LOC113645801|gene-LOC113638514|gene-tgfb3|gene-il6|gene-pten|gene-LOC113654227|gene-LOC113636822|gene-LOC113635832|gene-nfatc4|gene-LOC113645471|gene-cdk6	LOC113643141;LOC113651967;LOC113652446;LOC113645801;LOC113638514;tgfb3;il6;pten;LOC113654227;LOC113636822;LOC113635832;nfatc4;LOC113645471;cdk6
1	map00260	Glycine, serine and threonine metabolism	KEGG PATHWAY	0.0204082	0.977404	1	Metabolism	Amino acid metabolism	gene-phgdh	phgdh
14	map05034	Alcoholism	KEGG PATHWAY	0.047138	0.978013	1	Human Diseases	Substance dependence	gene-LOC113643141|gene-hdac10|gene-LOC113646387|gene-LOC113660530|gene-gng3|gene-LOC113636822|gene-LOC113639879|gene-LOC113651264|gene-gnb5|gene-pdyn|gene-gnas|gene-shc2|gene-LOC113648752|gene-LOC113657709	LOC113643141;hdac10;LOC113646387;LOC113660530;gng3;LOC113636822;LOC113639879;LOC113651264;gnb5;pdyn;gnas;shc2;LOC113648752;LOC113657709
13	map04621	NOD-like receptor signaling pathway	KEGG PATHWAY	0.0460993	0.979563	1	Organismal Systems	Immune system	gene-irak4|gene-LOC113643326|gene-gprc6a|gene-nfkbia|gene-LOC113640646|gene-LOC113650941|gene-LOC113639921|gene-il6|gene-LOC113647937|gene-tank|gene-LOC113645869|gene-LOC113645471|gene-LOC113637894	irak4;LOC113643326;gprc6a;nfkbia;LOC113640646;LOC113650941;LOC113639921;il6;LOC113647937;tank;LOC113645869;LOC113645471;LOC113637894
3	map04330	Notch signaling pathway	KEGG PATHWAY	0.030303	0.981008	1	Environmental Information Processing	Signal transduction	gene-LOC113647081|gene-hes4|gene-kat2b	LOC113647081;hes4;kat2b
3	map00562	Inositol phosphate metabolism	KEGG PATHWAY	0.03	0.982111	1	Metabolism	Carbohydrate metabolism	gene-pten|gene-inpp5a|gene-pip5kl1	pten;inpp5a;pip5kl1
1	map00051	Fructose and mannose metabolism	KEGG PATHWAY	0.0188679	0.983424	1	Metabolism	Carbohydrate metabolism	gene-LOC113657968	LOC113657968
1	map00280	Valine, leucine and isoleucine degradation	KEGG PATHWAY	0.0188679	0.983424	1	Metabolism	Amino acid metabolism	gene-acad8	acad8
27	map05165	Human papillomavirus infection	KEGG PATHWAY	0.0518234	0.98458	1	Human Diseases	Infectious disease: viral	gene-LOC113638679|gene-LOC113640286|gene-cdk6|gene-LOC113658075|gene-LOC113635832|gene-fzd9|gene-gnas|gene-LOC113647081|gene-LOC113638514|gene-LOC113645801|gene-LOC113660077|gene-LOC113648840|gene-LOC113654541|gene-irf1|gene-LOC113637894|gene-LOC113642346|gene-LOC113648812|gene-faslg|gene-LOC113637314|gene-LOC113645140|gene-pten|gene-itga10|gene-wnt3a|gene-hes4|gene-LOC113660819|gene-LOC113636822…	LOC113638679;LOC113640286;cdk6;LOC113658075;LOC113635832;fzd9;gnas;LOC113647081;LOC113638514;LOC113645801;LOC113660077;LOC113648840;LOC113654541;irf1;LOC113637894;LOC113642346;LOC113648812;faslg;LOC113637314;LOC113645140;pten;itga10;wnt3a;hes4;LOC113660819;LOC113636822;LOC113657319
9	map04141	Protein processing in endoplasmic reticulum	KEGG PATHWAY	0.0410959	0.984684	1	Genetic Information Processing	Folding, sorting and degradation	gene-svip|gene-LOC113657421|gene-sil1|gene-LOC113651148|gene-LOC113653402|gene-cryab|gene-tusc3|gene-LOC113663393|gene-hspb6	svip;LOC113657421;sil1;LOC113651148;LOC113653402;cryab;tusc3;LOC113663393;hspb6
21	map04144	Endocytosis	KEGG PATHWAY	0.0484988	0.988657	1	Cellular Processes	Transport and catabolism	gene-LOC113652697|gene-LOC113654227|gene-LOC113638514|gene-iqsec1|gene-pip5kl1|gene-wipf3|gene-LOC113641352|gene-dnm3|gene-LOC113636822|gene-rab31|gene-LOC113661067|gene-LOC113645510|gene-LOC113656629|gene-arf3|gene-vps37d|gene-dnajc6|gene-LOC113640562|gene-LOC113656470|gene-LOC113636565|gene-LOC113645269|gene-amph	LOC113652697;LOC113654227;LOC113638514;iqsec1;pip5kl1;wipf3;LOC113641352;dnm3;LOC113636822;rab31;LOC113661067;LOC113645510;LOC113656629;arf3;vps37d;dnajc6;LOC113640562;LOC113656470;LOC113636565;LOC113645269;amph
6	map04152	AMPK signaling pathway	KEGG PATHWAY	0.0342857	0.991529	1	Environmental Information Processing	Signal transduction	gene-LOC113638679|gene-LOC113639949|gene-LOC113645269|gene-LOC113660162|gene-LOC113650213|gene-igf1	LOC113638679;LOC113639949;LOC113645269;LOC113660162;LOC113650213;igf1
4	map05231	Choline metabolism in cancer	KEGG PATHWAY	0.028777	0.993598	1	Human Diseases	Cancer: overview	gene-LOC113634206|gene-LOC113659158|gene-LOC113636822|gene-dgkh	LOC113634206;LOC113659158;LOC113636822;dgkh
6	map04612	Antigen processing and presentation	KEGG PATHWAY	0.032967	0.994106	1	Organismal Systems	Immune system	gene-LOC113646393|gene-LOC113638514|gene-LOC113659468|gene-LOC113651148|gene-LOC113663508|gene-LOC113658540	LOC113646393;LOC113638514;LOC113659468;LOC113651148;LOC113663508;LOC113658540
4	map03040	Spliceosome	KEGG PATHWAY	0.0275862	0.995491	1	Genetic Information Processing	Transcription	gene-LOC113650962|gene-LOC113643067|gene-LOC113639625|gene-LOC113634769	LOC113650962;LOC113643067;LOC113639625;LOC113634769
1	map00561	Glycerolipid metabolism	KEGG PATHWAY	0.0136986	0.996482	1	Metabolism	Lipid metabolism	gene-dgkh	dgkh
2	map04146	Peroxisome	KEGG PATHWAY	0.0192308	0.997018	1	Cellular Processes	Transport and catabolism	gene-LOC113659995|gene-LOC113646580	LOC113659995;LOC113646580
11	map05017	Spinocerebellar ataxia	KEGG PATHWAY	0.037037	0.997568	1	Human Diseases	Neurodegenerative disease	gene-LOC113657743|gene-fgf14|gene-LOC113659158|gene-LOC113647092|gene-LOC113643854|gene-LOC113650773|gene-oma1|gene-LOC113634278|gene-LOC113646962|gene-pdyn|gene-LOC113650595	LOC113657743;fgf14;LOC113659158;LOC113647092;LOC113643854;LOC113650773;oma1;LOC113634278;LOC113646962;pdyn;LOC113650595
6	map04140	Autophagy - animal	KEGG PATHWAY	0.0295567	0.998087	1	Cellular Processes	Transport and catabolism	gene-LOC113651222|gene-LOC113663208|gene-pten|gene-LOC113636822|gene-atg10|gene-tank	LOC113651222;LOC113663208;pten;LOC113636822;atg10;tank
5	map04142	Lysosome	KEGG PATHWAY	0.0253807	0.999217	1	Cellular Processes	Transport and catabolism	gene-LOC113657877|gene-LOC113636964|gene-sumf1|gene-ctso|gene-LOC113663508	LOC113657877;LOC113636964;sumf1;ctso;LOC113663508
13	map05203	Viral carcinogenesis	KEGG PATHWAY	0.0361111	0.999235	1	Human Diseases	Cancer: overview	gene-LOC113641111|gene-LOC113638514|gene-LOC113635832|gene-hdac10|gene-LOC113645801|gene-LOC113660530|gene-LOC113660077|gene-cdk6|gene-LOC113636822|gene-kat2b|gene-nfkbia|gene-LOC113647937|gene-LOC113637894	LOC113641111;LOC113638514;LOC113635832;hdac10;LOC113645801;LOC113660530;LOC113660077;cdk6;LOC113636822;kat2b;nfkbia;LOC113647937;LOC113637894
2	map00564	Glycerophospholipid metabolism	KEGG PATHWAY	0.015873	0.999358	1	Metabolism	Lipid metabolism	gene-pnpla7|gene-dgkh	pnpla7;dgkh
8	map04217	Necroptosis	KEGG PATHWAY	0.0276817	0.999824	1	Cellular Processes	Cell growth and death	gene-LOC113661788|gene-faslg|gene-LOC113658075|gene-LOC113639879|gene-camk2b|gene-LOC113653404|gene-LOC113648752|gene-LOC113637894	LOC113661788;faslg;LOC113658075;LOC113639879;camk2b;LOC113653404;LOC113648752;LOC113637894
16	map05131	Shigellosis	KEGG PATHWAY	0.0347072	0.999899	1	Human Diseases	Infectious disease: bacterial	gene-malt1|gene-LOC113656629|gene-LOC113651222|gene-LOC113647937|gene-nfkbia|gene-uba52|gene-LOC113658075|gene-LOC113657323|gene-LOC113646269|gene-LOC113645510|gene-LOC113638669|gene-LOC113655192|gene-LOC113645471|gene-LOC113642920|gene-rps27a|gene-LOC113644545	malt1;LOC113656629;LOC113651222;LOC113647937;nfkbia;uba52;LOC113658075;LOC113657323;LOC113646269;LOC113645510;LOC113638669;LOC113655192;LOC113645471;LOC113642920;rps27a;LOC113644545
KEGG enrichment analysis of down-regulated genes
Num	Pathway id	Description	Database	Rich factor	p-value	p-adjust	First Category	Second Category	Gene_ids	Gene_names
21	map04975	Fat digestion and absorption	KEGG PATHWAY	0.375	1.49014e-09	5.06649e-07	Organismal Systems	Digestive system	gene-npc1l1|gene-LOC113651712|gene-LOC113644437|gene-LOC113641502|gene-LOC113639772|gene-LOC113662929|gene-slc27a4|gene-cel|gene-LOC113638852|gene-LOC113648068|gene-mttp|gene-LOC113635483|gene-LOC113659499|gene-LOC113659876|gene-acat2|gene-clps|gene-LOC113651721|gene-abcg5|gene-LOC113633939|gene-pla2g12b|gene-LOC113646568	npc1l1;LOC113651712;LOC113644437;LOC113641502;LOC113639772;LOC113662929;slc27a4;cel;LOC113638852;LOC113648068;mttp;LOC113635483;LOC113659499;LOC113659876;acat2;clps;LOC113651721;abcg5;LOC113633939;pla2g12b;LOC113646568
68	map04144	Endocytosis	KEGG PATHWAY	0.157044	2.65055e-07	4.50594e-05	Cellular Processes	Transport and catabolism	gene-gbf1|gene-LOC113660336|gene-LOC113656783|gene-LOC113649914|gene-LOC113663602|gene-LOC113660100|gene-LOC113648578|gene-LOC113663706|gene-ap2a1|gene-LOC113656147|gene-pld1|gene-LOC113650136|gene-kif5b|gene-LOC113652236|gene-LOC113652237|gene-chmp3|gene-igf2r|gene-LOC113650919|gene-vps45|gene-LOC113649682|gene-LOC113647952|gene-ldlr|gene-LOC113656363|gene-LOC113648581|gene-chmp1a|gene-LOC113656…	gbf1;LOC113660336;LOC113656783;LOC113649914;LOC113663602;LOC113660100;LOC113648578;LOC113663706;ap2a1;LOC113656147;pld1;LOC113650136;kif5b;LOC113652236;LOC113652237;chmp3;igf2r;LOC113650919;vps45;LOC113649682;LOC113647952;ldlr;LOC113656363;LOC113648581;chmp1a;LOC113656362;egfr;LOC113656360;LOC113660434;LOC113647456;LOC113647457;LOC113656364;wwp1;usp8;cbl;LOC113640508;smad3;LOC113639822;rab11fip2;…
20	map00600	Sphingolipid metabolism	KEGG PATHWAY	0.240964	1.14531e-05	0.00129802	Metabolism	Lipid metabolism	gene-sgpp1|gene-sgpp2|gene-LOC113652995|gene-LOC113644517|gene-gba|gene-sptlc2|gene-sptlc1|gene-LOC113655284|gene-cerk|gene-LOC113661315|gene-LOC113662562|gene-degs2|gene-acer3|gene-smpd3|gene-LOC113641288|gene-LOC113662054|gene-cers5|gene-sgpl1|gene-sphk2|gene-ugcg	sgpp1;sgpp2;LOC113652995;LOC113644517;gba;sptlc2;sptlc1;LOC113655284;cerk;LOC113661315;LOC113662562;degs2;acer3;smpd3;LOC113641288;LOC113662054;cers5;sgpl1;sphk2;ugcg
31	map04974	Protein digestion and absorption	KEGG PATHWAY	0.185629	1.8565e-05	0.00157803	Organismal Systems	Digestive system	gene-LOC113655612|gene-LOC113655611|gene-LOC113651478|gene-LOC113636032|gene-LOC113638377|gene-LOC113655610|gene-LOC113635983|gene-col25a1|gene-LOC113639185|gene-LOC113655917|gene-LOC113649012|gene-LOC113647182|gene-LOC113655918|gene-LOC113657173|gene-LOC113643711|gene-LOC113654527|gene-LOC113644565|gene-ace2|gene-col6a2|gene-LOC113661114|gene-LOC113655609|gene-LOC113644462|gene-LOC113644463|gene…	LOC113655612;LOC113655611;LOC113651478;LOC113636032;LOC113638377;LOC113655610;LOC113635983;col25a1;LOC113639185;LOC113655917;LOC113649012;LOC113647182;LOC113655918;LOC113657173;LOC113643711;LOC113654527;LOC113644565;ace2;col6a2;LOC113661114;LOC113655609;LOC113644462;LOC113644463;LOC113651900;slc16a10;LOC113651486;LOC113640227;LOC113644174;slc7a7;LOC113651177;LOC113662065
37	map04141	Protein processing in endoplasmic reticulum	KEGG PATHWAY	0.16895	2.74832e-05	0.00186886	Genetic Information Processing	Folding, sorting and degradation	gene-wfs1|gene-nploc4|gene-map2k7|gene-sec24b|gene-sec24c|gene-LOC113640103|gene-LOC113634146|gene-LOC113652235|gene-LOC113652236|gene-LOC113652237|gene-txndc5|gene-xbp1|gene-LOC113661969|gene-atf6|gene-vcp|gene-dnajc1|gene-LOC113651793|gene-LOC113657455|gene-LOC113649841|gene-LOC113655582|gene-LOC113646914|gene-canx|gene-stt3b|gene-march6|gene-LOC113652206|gene-mogs|gene-sec23a|gene-LOC113640740…	wfs1;nploc4;map2k7;sec24b;sec24c;LOC113640103;LOC113634146;LOC113652235;LOC113652236;LOC113652237;txndc5;xbp1;LOC113661969;atf6;vcp;dnajc1;LOC113651793;LOC113657455;LOC113649841;LOC113655582;LOC113646914;canx;stt3b;march6;LOC113652206;mogs;sec23a;LOC113640740;LOC113647197;LOC113657286;ube2g1;LOC113653235;LOC113643899;sec62;ubqln4;bax;LOC113635647
31	map04931	Insulin resistance	KEGG PATHWAY	0.178161	4.25076e-05	0.00240876	Human Diseases	Endocrine and metabolic disease	gene-LOC113650122|gene-LOC113643039|gene-LOC113644502|gene-LOC113635862|gene-slc27a4|gene-slc2a2|gene-ptpn11|gene-LOC113663981|gene-LOC113648560|gene-LOC113641462|gene-LOC113645622|gene-ppp1r3b|gene-slc27a6|gene-LOC113646914|gene-LOC113650955|gene-LOC113652089|gene-LOC113653100|gene-ptprf|gene-foxo1|gene-LOC113648527|gene-pik3cd|gene-LOC113654717|gene-LOC113654716|gene-pygb|gene-LOC113658737|gene…	LOC113650122;LOC113643039;LOC113644502;LOC113635862;slc27a4;slc2a2;ptpn11;LOC113663981;LOC113648560;LOC113641462;LOC113645622;ppp1r3b;slc27a6;LOC113646914;LOC113650955;LOC113652089;LOC113653100;ptprf;foxo1;LOC113648527;pik3cd;LOC113654717;LOC113654716;pygb;LOC113658737;creb3l1;creb3l3;irs1;irs2;LOC113658549;LOC113647569
11	map00020	Citrate cycle (TCA cycle)	KEGG PATHWAY	0.305556	0.000110364	0.00416931	Metabolism	Carbohydrate metabolism	gene-sdhd|gene-LOC113648560|gene-aco1|gene-aco2|gene-LOC113640317|gene-sucla2|gene-suclg2|gene-LOC113662180|gene-LOC113658483|gene-idh1|gene-LOC113638910	sdhd;LOC113648560;aco1;aco2;LOC113640317;sucla2;suclg2;LOC113662180;LOC113658483;idh1;LOC113638910
24	map00564	Glycerophospholipid metabolism	KEGG PATHWAY	0.190476	0.000103081	0.00438094	Metabolism	Lipid metabolism	gene-LOC113640049|gene-dgke|gene-lpcat3|gene-LOC113657397|gene-LOC113634379|gene-dgkq|gene-LOC113646975|gene-pld1|gene-LOC113633939|gene-pla2g12b|gene-LOC113646568|gene-gpd1l|gene-selenoi|gene-crls1|gene-LOC113635652|gene-LOC113657318|gene-LOC113651889|gene-gpd2|gene-mboat1|gene-LOC113639578|gene-LOC113641488|gene-gpam|gene-chkb|gene-LOC113638852	LOC113640049;dgke;lpcat3;LOC113657397;LOC113634379;dgkq;LOC113646975;pld1;LOC113633939;pla2g12b;LOC113646568;gpd1l;selenoi;crls1;LOC113635652;LOC113657318;LOC113651889;gpd2;mboat1;LOC113639578;LOC113641488;gpam;chkb;LOC113638852
29	map04972	Pancreatic secretion	KEGG PATHWAY	0.175758	9.51061e-05	0.00461944	Organismal Systems	Digestive system	gene-LOC113655612|gene-LOC113655611|gene-LOC113651478|gene-LOC113636032|gene-slc4a4|gene-LOC113638377|gene-LOC113655610|gene-LOC113633939|gene-pla2g12b|gene-LOC113655435|gene-LOC113639185|gene-LOC113655917|gene-LOC113635557|gene-LOC113649012|gene-LOC113660682|gene-LOC113655918|gene-LOC113643711|gene-LOC113644463|gene-LOC113644565|gene-LOC113644462|gene-LOC113639772|gene-LOC113655609|gene-LOC11365…	LOC113655612;LOC113655611;LOC113651478;LOC113636032;slc4a4;LOC113638377;LOC113655610;LOC113633939;pla2g12b;LOC113655435;LOC113639185;LOC113655917;LOC113635557;LOC113649012;LOC113660682;LOC113655918;LOC113643711;LOC113644463;LOC113644565;LOC113644462;LOC113639772;LOC113655609;LOC113654800;tpcn2;LOC113651486;LOC113638852;cel;LOC113651177;LOC113647182
14	map02010	ABC transporters	KEGG PATHWAY	0.25	0.000151185	0.00514031	Environmental Information Processing	Membrane transport	gene-abcc2|gene-abcc1|gene-abcb9|gene-LOC113641999|gene-abcb6|gene-abcb7|gene-abcb1|gene-LOC113635483|gene-LOC113659876|gene-abca3|gene-abcg5|gene-LOC113656380|gene-abcc9|gene-LOC113654972	abcc2;abcc1;abcb9;LOC113641999;abcb6;abcb7;abcb1;LOC113635483;LOC113659876;abca3;abcg5;LOC113656380;abcc9;LOC113654972
19	map04978	Mineral absorption	KEGG PATHWAY	0.204301	0.000204969	0.0063354	Organismal Systems	Digestive system	gene-LOC113660525|gene-LOC113639049|gene-atp7a|gene-slc46a1|gene-LOC113635557|gene-LOC113649012|gene-slc39a4|gene-slc5a1|gene-slc31a1|gene-LOC113651200|gene-LOC113644174|gene-LOC113651501|gene-hmox1|gene-hmox2|gene-LOC113637854|gene-vdr|gene-LOC113634506|gene-LOC113655596|gene-LOC113662065	LOC113660525;LOC113639049;atp7a;slc46a1;LOC113635557;LOC113649012;slc39a4;slc5a1;slc31a1;LOC113651200;LOC113644174;LOC113651501;hmox1;hmox2;LOC113637854;vdr;LOC113634506;LOC113655596;LOC113662065
24	map05215	Prostate cancer	KEGG PATHWAY	0.176471	0.000345045	0.00902425	Human Diseases	Cancer: specific types	gene-LOC113640103|gene-tcf7l2|gene-LOC113634356|gene-egfr|gene-LOC113659667|gene-LOC113635277|gene-LOC113658549|gene-LOC113650955|gene-LOC113638750|gene-LOC113652089|gene-LOC113653100|gene-foxo1|gene-pik3cd|gene-pdgfra|gene-LOC113653192|gene-creb3l1|gene-creb3l3|gene-plau|gene-LOC113655582|gene-e2f3|gene-erbb2|gene-igf1r|gene-LOC113656210|gene-LOC113656211	LOC113640103;tcf7l2;LOC113634356;egfr;LOC113659667;LOC113635277;LOC113658549;LOC113650955;LOC113638750;LOC113652089;LOC113653100;foxo1;pik3cd;pdgfra;LOC113653192;creb3l1;creb3l3;plau;LOC113655582;e2f3;erbb2;igf1r;LOC113656210;LOC113656211
7	map00450	Selenocompound metabolism	KEGG PATHWAY	0.388889	0.000384717	0.00934312	Metabolism	Metabolism of other amino acids	gene-txnrd3|gene-txnrd2|gene-mars|gene-mtr|gene-LOC113658375|gene-papss1|gene-papss2	txnrd3;txnrd2;mars;mtr;LOC113658375;papss1;papss2
53	map05417	Lipid and atherosclerosis	KEGG PATHWAY	0.13486	0.00033462	0.00948089	Human Diseases	Cardiovascular disease	gene-LOC113634866|gene-LOC113662838|gene-map2k7|gene-LOC113638210|gene-LOC113649516|gene-LOC113635619|gene-LOC113662975|gene-LOC113640103|gene-LOC113659876|gene-tab2|gene-LOC113652235|gene-LOC113652236|gene-LOC113652237|gene-LOC113649306|gene-LOC113639256|gene-LOC113651712|gene-LOC113647952|gene-xbp1|gene-LOC113646907|gene-atf6|gene-LOC113649509|gene-LOC113647993|gene-LOC113659499|gene-LOC1136475…	LOC113634866;LOC113662838;map2k7;LOC113638210;LOC113649516;LOC113635619;LOC113662975;LOC113640103;LOC113659876;tab2;LOC113652235;LOC113652236;LOC113652237;LOC113649306;LOC113639256;LOC113651712;LOC113647952;xbp1;LOC113646907;atf6;LOC113649509;LOC113647993;LOC113659499;LOC113647550;LOC113649486;LOC113647682;LOC113648109;LOC113655582;LOC113646914;LOC113644437;LOC113660200;LOC113656420;LOC113662103;…
12	map04977	Vitamin digestion and absorption	KEGG PATHWAY	0.244898	0.00054117	0.0122665	Organismal Systems	Digestive system	gene-LOC113651712|gene-LOC113634593|gene-slc46a1|gene-LOC113651721|gene-LOC113639772|gene-btd|gene-abcc1|gene-LOC113659499|gene-LOC113644437|gene-LOC113647482|gene-slc19a1|gene-LOC113662929	LOC113651712;LOC113634593;slc46a1;LOC113651721;LOC113639772;btd;abcc1;LOC113659499;LOC113644437;LOC113647482;slc19a1;LOC113662929
13	map00250	Alanine, aspartate and glutamate metabolism	KEGG PATHWAY	0.216667	0.00112338	0.0224676	Metabolism	Amino acid metabolism	gene-LOC113655529|gene-LOC113642974|gene-cad|gene-il4i1|gene-aldh5a1|gene-LOC113651737|gene-asns|gene-LOC113661266|gene-LOC113660616|gene-adss|gene-LOC113646924|gene-LOC113653483|gene-LOC113645622	LOC113655529;LOC113642974;cad;il4i1;aldh5a1;LOC113651737;asns;LOC113661266;LOC113660616;adss;LOC113646924;LOC113653483;LOC113645622
13	map05219	Bladder cancer	KEGG PATHWAY	0.216667	0.00112338	0.0224676	Human Diseases	Cancer: specific types	gene-LOC113661997|gene-LOC113639050|gene-vegfb|gene-LOC113662975|gene-LOC113634231|gene-thbs1|gene-egfr|gene-LOC113655652|gene-LOC113634238|gene-e2f3|gene-LOC113656211|gene-LOC113656210|gene-erbb2	LOC113661997;LOC113639050;vegfb;LOC113662975;LOC113634231;thbs1;egfr;LOC113655652;LOC113634238;e2f3;LOC113656211;LOC113656210;erbb2
36	map05206	MicroRNAs in cancer	KEGG PATHWAY	0.140625	0.00134964	0.0229438	Human Diseases	Cancer: overview	gene-LOC113663629|gene-abcb1|gene-LOC113640103|gene-LOC113661266|gene-cdc25b|gene-thbs1|gene-LOC113663326|gene-LOC113642663|gene-LOC113654716|gene-egfr|gene-LOC113646742|gene-LOC113635277|gene-LOC113655652|gene-plau|gene-LOC113641914|gene-erbb2|gene-abcc1|gene-vegfb|gene-ezh2|gene-pik3cd|gene-LOC113654717|gene-hmox1|gene-hdac4|gene-LOC113634506|gene-LOC113647836|gene-pdgfra|gene-LOC113651488|gene…	LOC113663629;abcb1;LOC113640103;LOC113661266;cdc25b;thbs1;LOC113663326;LOC113642663;LOC113654716;egfr;LOC113646742;LOC113635277;LOC113655652;plau;LOC113641914;erbb2;abcc1;vegfb;ezh2;pik3cd;LOC113654717;hmox1;hdac4;LOC113634506;LOC113647836;pdgfra;LOC113651488;LOC113643622;irs1;irs2;bmf;e2f3;LOC113647569;LOC113643549;LOC113656210;LOC113656211
30	map04910	Insulin signaling pathway	KEGG PATHWAY	0.150754	0.00109035	0.02317	Organismal Systems	Endocrine system	gene-LOC113650122|gene-LOC113661028|gene-phkb|gene-LOC113648560|gene-LOC113646907|gene-LOC113641462|gene-LOC113635277|gene-cbl|gene-ppp1r3b|gene-LOC113646914|gene-LOC113650955|gene-sorbs1|gene-LOC113662103|gene-LOC113652089|gene-LOC113653285|gene-LOC113653100|gene-elk1|gene-foxo1|gene-pde3b|gene-pik3cd|gene-LOC113654717|gene-LOC113654716|gene-ptprf|gene-LOC113663326|gene-pygb|gene-LOC113658737|ge…	LOC113650122;LOC113661028;phkb;LOC113648560;LOC113646907;LOC113641462;LOC113635277;cbl;ppp1r3b;LOC113646914;LOC113650955;sorbs1;LOC113662103;LOC113652089;LOC113653285;LOC113653100;elk1;foxo1;pde3b;pik3cd;LOC113654717;LOC113654716;ptprf;LOC113663326;pygb;LOC113658737;LOC113647569;irs1;irs2;inppl1
27	map04152	AMPK signaling pathway	KEGG PATHWAY	0.154286	0.00133206	0.0238368	Environmental Information Processing	Signal transduction	gene-LOC113644502|gene-pparg|gene-ppp2r2d|gene-LOC113648560|gene-LOC113663326|gene-hnf4a|gene-LOC113662849|gene-LOC113650955|gene-LOC113660463|gene-LOC113652089|gene-LOC113653285|gene-foxo1|gene-LOC113648527|gene-pik3cd|gene-LOC113657792|gene-LOC113654716|gene-LOC113640707|gene-LOC113653192|gene-creb3l1|gene-creb3l3|gene-LOC113654717|gene-LOC113663392|gene-irs1|gene-irs2|gene-LOC113658549|gene-LO…	LOC113644502;pparg;ppp2r2d;LOC113648560;LOC113663326;hnf4a;LOC113662849;LOC113650955;LOC113660463;LOC113652089;LOC113653285;foxo1;LOC113648527;pik3cd;LOC113657792;LOC113654716;LOC113640707;LOC113653192;creb3l1;creb3l3;LOC113654717;LOC113663392;irs1;irs2;LOC113658549;LOC113647569;igf1r
13	map00565	Ether lipid metabolism	KEGG PATHWAY	0.206349	0.00180155	0.0278421	Metabolism	Lipid metabolism	gene-LOC113653600|gene-LOC113635652|gene-agps|gene-gdpd1|gene-LOC113638852|gene-pla2g7|gene-LOC113641488|gene-LOC113641176|gene-selenoi|gene-pld1|gene-LOC113633939|gene-pla2g12b|gene-LOC113655710	LOC113653600;LOC113635652;agps;gdpd1;LOC113638852;pla2g7;LOC113641488;LOC113641176;selenoi;pld1;LOC113633939;pla2g12b;LOC113655710
63	map05165	Human papillomavirus infection	KEGG PATHWAY	0.120921	0.00176302	0.0285442	Human Diseases	Infectious disease: viral	gene-LOC113657908|gene-LOC113663878|gene-LOC113658261|gene-LOC113660522|gene-LOC113649914|gene-tlr3|gene-LOC113647477|gene-LOC113648203|gene-ppp2r2d|gene-tcf7l2|gene-itga2|gene-egfr|gene-atr|gene-LOC113647952|gene-LOC113644020|gene-lamb3|gene-LOC113656363|gene-LOC113660463|gene-LOC113656362|gene-itgav|gene-LOC113656360|gene-LOC113647456|gene-LOC113655652|gene-LOC113656364|gene-rbpj|gene-LOC113635…	LOC113657908;LOC113663878;LOC113658261;LOC113660522;LOC113649914;tlr3;LOC113647477;LOC113648203;ppp2r2d;tcf7l2;itga2;egfr;atr;LOC113647952;LOC113644020;lamb3;LOC113656363;LOC113660463;LOC113656362;itgav;LOC113656360;LOC113647456;LOC113655652;LOC113656364;rbpj;LOC113635277;LOC113646032;ubr4;LOC113647124;LOC113647457;LOC113653285;LOC113639822;col6a2;LOC113658549;vegfb;LOC113650110;LOC113653100;foxo…
24	map04520	Adherens junction	KEGG PATHWAY	0.155844	0.00208862	0.0295889	Cellular Processes	Cellular community - eukaryotes	gene-LOC113650122|gene-LOC113647379|gene-fer|gene-tcf7l2|gene-LOC113653723|gene-LOC113645843|gene-LOC113647952|gene-LOC113645685|gene-nectin2|gene-smad3|gene-egfr|gene-LOC113634801|gene-erbb2|gene-sorbs1|gene-LOC113634238|gene-ptprf|gene-LOC113661997|gene-farp2|gene-LOC113653192|gene-LOC113651488|gene-LOC113634231|gene-pard3|gene-igf1r|gene-LOC113657465	LOC113650122;LOC113647379;fer;tcf7l2;LOC113653723;LOC113645843;LOC113647952;LOC113645685;nectin2;smad3;egfr;LOC113634801;erbb2;sorbs1;LOC113634238;ptprf;LOC113661997;farp2;LOC113653192;LOC113651488;LOC113634231;pard3;igf1r;LOC113657465
88	map05200	Pathways in cancer	KEGG PATHWAY	0.112965	0.00204066	0.0301663	Human Diseases	Cancer: overview	gene-LOC113663878|gene-LOC113658261|gene-LOC113660522|gene-LOC113640287|gene-LOC113662975|gene-tcf7l2|gene-LOC113647952|gene-lamb3|gene-LOC113663328|gene-egfr|gene-LOC113649521|gene-erbb2|gene-vegfb|gene-LOC113650110|gene-elk1|gene-LOC113641488|gene-cebpa|gene-LOC113653492|gene-LOC113643039|gene-flt4|gene-pld1|gene-LOC113639253|gene-LOC113661246|gene-LOC113639256|gene-LOC113644020|gene-LOC1136396…	LOC113663878;LOC113658261;LOC113660522;LOC113640287;LOC113662975;tcf7l2;LOC113647952;lamb3;LOC113663328;egfr;LOC113649521;erbb2;vegfb;LOC113650110;elk1;LOC113641488;cebpa;LOC113653492;LOC113643039;flt4;pld1;LOC113639253;LOC113661246;LOC113639256;LOC113644020;LOC113639605;LOC113635277;LOC113647124;itga2;LOC113652201;LOC113653100;traf4;epas1;LOC113651953;bax;esr2;ncoa1;igf1r;ncoa3;LOC113656211;LOC1…
38	map05164	Influenza A	KEGG PATHWAY	0.132867	0.00282215	0.0383813	Human Diseases	Infectious disease: viral	gene-LOC113655612|gene-LOC113655611|gene-LOC113634866|gene-LOC113662838|gene-LOC113660522|gene-tlr3|gene-LOC113662975|gene-LOC113640458|gene-nup98|gene-apaf1|gene-rsad2|gene-LOC113661969|gene-LOC113649509|gene-LOC113647182|gene-LOC113639050|gene-LOC113647993|gene-LOC113656873|gene-LOC113656695|gene-LOC113643711|gene-LOC113649486|gene-LOC113648109|gene-LOC113647124|gene-LOC113647682|gene-LOC113644…	LOC113655612;LOC113655611;LOC113634866;LOC113662838;LOC113660522;tlr3;LOC113662975;LOC113640458;nup98;apaf1;rsad2;LOC113661969;LOC113649509;LOC113647182;LOC113639050;LOC113647993;LOC113656873;LOC113656695;LOC113643711;LOC113649486;LOC113648109;LOC113647124;LOC113647682;LOC113644462;LOC113660200;LOC113634424;LOC113654637;LOC113655609;LOC113648747;pik3cd;trim25;LOC113644463;LOC113655610;myd88;kpna1…
29	map04140	Autophagy - animal	KEGG PATHWAY	0.142857	0.00297738	0.0389349	Cellular Processes	Transport and catabolism	gene-bnip3|gene-LOC113654500|gene-rb1cc1|gene-ctsb|gene-LOC113644401|gene-LOC113640103|gene-LOC113654701|gene-LOC113643670|gene-LOC113663326|gene-LOC113660826|gene-LOC113637690|gene-LOC113650955|gene-LOC113652089|gene-LOC113653285|gene-rras|gene-pik3cd|gene-LOC113654717|gene-LOC113654716|gene-vmp1|gene-LOC113646914|gene-LOC113653192|gene-LOC113636411|gene-LOC113648578|gene-map1lc3a|gene-smcr8|gen…	bnip3;LOC113654500;rb1cc1;ctsb;LOC113644401;LOC113640103;LOC113654701;LOC113643670;LOC113663326;LOC113660826;LOC113637690;LOC113650955;LOC113652089;LOC113653285;rras;pik3cd;LOC113654717;LOC113654716;vmp1;LOC113646914;LOC113653192;LOC113636411;LOC113648578;map1lc3a;smcr8;irs1;irs2;LOC113647569;igf1r
20	map04211	Longevity regulating pathway	KEGG PATHWAY	0.152672	0.00593577	0.0747468	Organismal Systems	Aging	gene-LOC113661636|gene-LOC113650955|gene-LOC113663326|gene-rb1cc1|gene-creb3l1|gene-creb3l3|gene-LOC113653285|gene-foxo1|gene-pparg|gene-LOC113654716|gene-irs1|gene-pik3cd|gene-LOC113654717|gene-irs2|gene-bax|gene-LOC113653192|gene-sesn1|gene-LOC113647569|gene-igf1r|gene-LOC113658549	LOC113661636;LOC113650955;LOC113663326;rb1cc1;creb3l1;creb3l3;LOC113653285;foxo1;pparg;LOC113654716;irs1;pik3cd;LOC113654717;irs2;bax;LOC113653192;sesn1;LOC113647569;igf1r;LOC113658549
4	map00440	Phosphonate and phosphinate metabolism	KEGG PATHWAY	0.4	0.00669637	0.081313	Metabolism	Metabolism of other amino acids	gene-selenoi|gene-LOC113646975|gene-LOC113639578|gene-LOC113651889	selenoi;LOC113646975;LOC113639578;LOC113651889
2	map00261	Monobactam biosynthesis	KEGG PATHWAY	1	0.00693852	0.0813482	Metabolism	Biosynthesis of other secondary metabolites	gene-papss1|gene-papss2	papss1;papss2
6	map04614	Renin-angiotensin system	KEGG PATHWAY	0.272727	0.00771384	0.0874235	Organismal Systems	Endocrine system	gene-thop1|gene-ace2|gene-LOC113652607|gene-LOC113658588|gene-atp6ap2|gene-ace	thop1;ace2;LOC113652607;LOC113658588;atp6ap2;ace
8	map00220	Arginine biosynthesis	KEGG PATHWAY	0.222222	0.00837013	0.0918015	Metabolism	Amino acid metabolism	gene-LOC113655529|gene-LOC113642974|gene-acy1|gene-LOC113651737|gene-LOC113661266|gene-nags|gene-LOC113660616|gene-LOC113653483	LOC113655529;LOC113642974;acy1;LOC113651737;LOC113661266;nags;LOC113660616;LOC113653483
16	map03320	PPAR signaling pathway	KEGG PATHWAY	0.158416	0.00919914	0.0947791	Organismal Systems	Endocrine system	gene-slc27a6|gene-LOC113648527|gene-slc27a4|gene-LOC113648560|gene-sorbs1|gene-LOC113655450|gene-LOC113657587|gene-pparg|gene-acsl5|gene-LOC113640402|gene-LOC113649718|gene-LOC113636597|gene-plin2|gene-LOC113662929|gene-hmgcs1|gene-LOC113652089	slc27a6;LOC113648527;slc27a4;LOC113648560;sorbs1;LOC113655450;LOC113657587;pparg;acsl5;LOC113640402;LOC113649718;LOC113636597;plin2;LOC113662929;hmgcs1;LOC113652089
25	map04612	Antigen processing and presentation	KEGG PATHWAY	0.137363	0.0090775	0.0964484	Organismal Systems	Immune system	gene-ctsb|gene-LOC113649914|gene-LOC113640458|gene-LOC113652235|gene-LOC113652236|gene-LOC113652237|gene-LOC113656695|gene-LOC113656362|gene-LOC113656363|gene-LOC113656360|gene-LOC113647456|gene-LOC113647457|gene-LOC113656364|gene-LOC113647550|gene-LOC113647477|gene-canx|gene-LOC113639822|gene-LOC113652206|gene-LOC113637690|gene-LOC113649214|gene-LOC113639240|gene-LOC113656783|gene-LOC113647467|g…	ctsb;LOC113649914;LOC113640458;LOC113652235;LOC113652236;LOC113652237;LOC113656695;LOC113656362;LOC113656363;LOC113656360;LOC113647456;LOC113647457;LOC113656364;LOC113647550;LOC113647477;canx;LOC113639822;LOC113652206;LOC113637690;LOC113649214;LOC113639240;LOC113656783;LOC113647467;LOC113655582;LOC113649921
18	map04512	ECM-receptor interaction	KEGG PATHWAY	0.15	0.0104546	0.101559	Environmental Information Processing	Signaling molecules and interaction	gene-LOC113657908|gene-LOC113663878|gene-LOC113662764|gene-LOC113658261|gene-lamb3|gene-LOC113655652|gene-LOC113646032|gene-LOC113649823|gene-LOC113644020|gene-agrn|gene-thbs1|gene-itgav|gene-col6a2|gene-itga2|gene-LOC113654527|gene-LOC113659221|gene-LOC113646033|gene-itga8	LOC113657908;LOC113663878;LOC113662764;LOC113658261;lamb3;LOC113655652;LOC113646032;LOC113649823;LOC113644020;agrn;thbs1;itgav;col6a2;itga2;LOC113654527;LOC113659221;LOC113646033;itga8
17	map05134	Legionellosis	KEGG PATHWAY	0.153153	0.0103228	0.103228	Human Diseases	Infectious disease: bacterial	gene-bnip3|gene-apaf1|gene-myd88|gene-LOC113636411|gene-LOC113648581|gene-LOC113642754|gene-vcp|gene-LOC113662975|gene-hspd1|gene-LOC113652206|gene-LOC113635267|gene-LOC113652235|gene-LOC113652236|gene-LOC113652237|gene-LOC113653539|gene-hsf1|gene-LOC113639256	bnip3;apaf1;myd88;LOC113636411;LOC113648581;LOC113642754;vcp;LOC113662975;hspd1;LOC113652206;LOC113635267;LOC113652235;LOC113652236;LOC113652237;LOC113653539;hsf1;LOC113639256
37	map04510	Focal adhesion	KEGG PATHWAY	0.122517	0.0116093	0.109644	Cellular Processes	Cellular community - eukaryotes	gene-LOC113657908|gene-LOC113663878|gene-LOC113658261|gene-flt4|gene-LOC113640103|gene-dock1|gene-LOC113647952|gene-LOC113644020|gene-lamb3|gene-egfr|gene-itgav|gene-LOC113635277|gene-LOC113655652|gene-LOC113654527|gene-LOC113646032|gene-LOC113634801|gene-erbb2|gene-col6a2|gene-vegfb|gene-LOC113652089|gene-LOC113653100|gene-elk1|gene-pik3cd|gene-LOC113661997|gene-pdgfra|gene-LOC113646914|gene-LOC…	LOC113657908;LOC113663878;LOC113658261;flt4;LOC113640103;dock1;LOC113647952;LOC113644020;lamb3;egfr;itgav;LOC113635277;LOC113655652;LOC113654527;LOC113646032;LOC113634801;erbb2;col6a2;vegfb;LOC113652089;LOC113653100;elk1;pik3cd;LOC113661997;pdgfra;LOC113646914;LOC113653192;LOC113662764;LOC113651488;LOC113641462;LOC113659221;thbs1;LOC113646033;itga2;vav2;igf1r;itga8
9	map00630	Glyoxylate and dicarboxylate metabolism	KEGG PATHWAY	0.195652	0.0124466	0.114374	Metabolism	Carbohydrate metabolism	gene-LOC113642974|gene-LOC113636474|gene-aco1|gene-aco2|gene-pgp|gene-LOC113651737|gene-acat2|gene-amt|gene-gldc	LOC113642974;LOC113636474;aco1;aco2;pgp;LOC113651737;acat2;amt;gldc
15	map04213	Longevity regulating pathway - multiple species	KEGG PATHWAY	0.15625	0.0129186	0.115588	Organismal Systems	Aging	gene-LOC113650955|gene-LOC113653192|gene-foxo1|gene-LOC113652206|gene-irs1|gene-pik3cd|gene-LOC113654717|gene-irs2|gene-LOC113652235|gene-LOC113652236|gene-LOC113652237|gene-LOC113663326|gene-LOC113647569|gene-igf1r|gene-LOC113654716	LOC113650955;LOC113653192;foxo1;LOC113652206;irs1;pik3cd;LOC113654717;irs2;LOC113652235;LOC113652236;LOC113652237;LOC113663326;LOC113647569;igf1r;LOC113654716
4	map00920	Sulfur metabolism	KEGG PATHWAY	0.333333	0.0137934	0.12025	Metabolism	Energy metabolism	gene-suox|gene-LOC113640131|gene-papss2|gene-papss1	suox;LOC113640131;papss2;papss1
25	map04071	Sphingolipid signaling pathway	KEGG PATHWAY	0.130208	0.017111	0.141896	Environmental Information Processing	Signal transduction	gene-LOC113640103|gene-ppp2r2d|gene-pld1|gene-sphk2|gene-sgpp1|gene-sgpp2|gene-sptlc2|gene-sptlc1|gene-LOC113641288|gene-LOC113662054|gene-cers5|gene-LOC113644517|gene-abcc1|gene-LOC113660463|gene-LOC113652089|gene-LOC113641488|gene-pik3cd|gene-degs2|gene-LOC113658737|gene-LOC113652995|gene-LOC113653235|gene-sgpl1|gene-LOC113646914|gene-bax|gene-LOC113663392	LOC113640103;ppp2r2d;pld1;sphk2;sgpp1;sgpp2;sptlc2;sptlc1;LOC113641288;LOC113662054;cers5;LOC113644517;abcc1;LOC113660463;LOC113652089;LOC113641488;pik3cd;degs2;LOC113658737;LOC113652995;LOC113653235;sgpl1;LOC113646914;bax;LOC113663392
13	map05213	Endometrial cancer	KEGG PATHWAY	0.158537	0.0176779	0.143107	Human Diseases	Cancer: specific types	gene-bax|gene-LOC113634238|gene-LOC113639605|gene-LOC113652089|gene-LOC113653100|gene-pik3cd|gene-LOC113634231|gene-egfr|gene-tcf7l2|gene-LOC113635277|gene-elk1|gene-LOC113653723|gene-erbb2	bax;LOC113634238;LOC113639605;LOC113652089;LOC113653100;pik3cd;LOC113634231;egfr;tcf7l2;LOC113635277;elk1;LOC113653723;erbb2
12	map00561	Glycerolipid metabolism	KEGG PATHWAY	0.164384	0.0169574	0.144138	Metabolism	Lipid metabolism	gene-dgke|gene-LOC113641502|gene-dgkq|gene-LOC113639772|gene-LOC113645504|gene-LOC113657397|gene-LOC113648068|gene-mboat1|gene-cel|gene-LOC113662455|gene-LOC113646568|gene-gpam	dgke;LOC113641502;dgkq;LOC113639772;LOC113645504;LOC113657397;LOC113648068;mboat1;cel;LOC113662455;LOC113646568;gpam
17	map03013	Nucleocytoplasmic transport	KEGG PATHWAY	0.142857	0.0197554	0.149263	Genetic Information Processing	Translation	gene-LOC113637634|gene-LOC113650914|gene-nup155|gene-ipo7|gene-upf1|gene-nup188|gene-LOC113652813|gene-kpna4|gene-LOC113652886|gene-nup153|gene-kpnb1|gene-LOC113663590|gene-LOC113650915|gene-kpna1|gene-nup98|gene-LOC113637165|gene-LOC113658974	LOC113637634;LOC113650914;nup155;ipo7;upf1;nup188;LOC113652813;kpna4;LOC113652886;nup153;kpnb1;LOC113663590;LOC113650915;kpna1;nup98;LOC113637165;LOC113658974
26	map00230	Purine metabolism	KEGG PATHWAY	0.127451	0.0196001	0.151456	Metabolism	Nucleotide metabolism	gene-pfas|gene-LOC113634296|gene-LOC113661364|gene-hprt1|gene-LOC113636555|gene-atic|gene-prune1|gene-ada|gene-pgm2|gene-prps1|gene-LOC113652903|gene-LOC113634825|gene-LOC113646120|gene-LOC113636269|gene-pde3b|gene-LOC113662922|gene-adss|gene-LOC113646924|gene-entpd6|gene-entpd4|gene-gmps|gene-nt5c3a|gene-cant1|gene-nt5e|gene-papss1|gene-papss2	pfas;LOC113634296;LOC113661364;hprt1;LOC113636555;atic;prune1;ada;pgm2;prps1;LOC113652903;LOC113634825;LOC113646120;LOC113636269;pde3b;LOC113662922;adss;LOC113646924;entpd6;entpd4;gmps;nt5c3a;cant1;nt5e;papss1;papss2
5	map00100	Steroid biosynthesis	KEGG PATHWAY	0.25	0.0214733	0.152103	Metabolism	Lipid metabolism	gene-cel|gene-dhcr7|gene-sc5d|gene-LOC113642663|gene-LOC113643245	cel;dhcr7;sc5d;LOC113642663;LOC113643245
18	map05222	Small cell lung cancer	KEGG PATHWAY	0.140625	0.0194835	0.154056	Human Diseases	Cancer: specific types	gene-apaf1|gene-LOC113663878|gene-LOC113658261|gene-lamb3|gene-pik3cd|gene-LOC113639050|gene-LOC113644020|gene-LOC113640103|gene-LOC113659221|gene-itgav|gene-LOC113646033|gene-itga2|gene-LOC113653235|gene-LOC113654527|gene-e2f3|gene-traf4|gene-LOC113646032|gene-bax	apaf1;LOC113663878;LOC113658261;lamb3;pik3cd;LOC113639050;LOC113644020;LOC113640103;LOC113659221;itgav;LOC113646033;itga2;LOC113653235;LOC113654527;e2f3;traf4;LOC113646032;bax
12	map04930	Type II diabetes mellitus	KEGG PATHWAY	0.157895	0.0227679	0.157981	Human Diseases	Endocrine and metabolic disease	gene-LOC113658737|gene-irs1|gene-LOC113650955|gene-pik3cd|gene-LOC113661028|gene-LOC113653329|gene-slc2a2|gene-LOC113646914|gene-LOC113654717|gene-LOC113654716|gene-irs2|gene-LOC113647569	LOC113658737;irs1;LOC113650955;pik3cd;LOC113661028;LOC113653329;slc2a2;LOC113646914;LOC113654717;LOC113654716;irs2;LOC113647569
16	map05212	Pancreatic cancer	KEGG PATHWAY	0.142857	0.023249	0.158093	Human Diseases	Cancer: specific types	gene-LOC113646914|gene-LOC113647952|gene-LOC113653216|gene-pik3cd|gene-vegfb|gene-LOC113640287|gene-LOC113639050|gene-LOC113641488|gene-smad3|gene-egfr|gene-arhgef6|gene-bax|gene-pld1|gene-e2f3|gene-LOC113647124|gene-erbb2	LOC113646914;LOC113647952;LOC113653216;pik3cd;vegfb;LOC113640287;LOC113639050;LOC113641488;smad3;egfr;arhgef6;bax;pld1;e2f3;LOC113647124;erbb2
6	map00591	Linoleic acid metabolism	KEGG PATHWAY	0.222222	0.0214134	0.158273	Metabolism	Lipid metabolism	gene-LOC113633939|gene-LOC113638852|gene-LOC113650810|gene-LOC113658450|gene-LOC113635652|gene-pla2g12b	LOC113633939;LOC113638852;LOC113650810;LOC113658450;LOC113635652;pla2g12b
6	map00900	Terpenoid backbone biosynthesis	KEGG PATHWAY	0.222222	0.0214134	0.158273	Metabolism	Metabolism of terpenoids and polyketides	gene-LOC113662849|gene-LOC113649924|gene-zmpste24|gene-acat2|gene-pcyox1|gene-hmgcs1	LOC113662849;LOC113649924;zmpste24;acat2;pcyox1;hmgcs1
16	map05100	Bacterial invasion of epithelial cells	KEGG PATHWAY	0.140351	0.026982	0.17988	Human Diseases	Infectious disease: bacterial	gene-LOC113647952|gene-LOC113661997|gene-LOC113663602|gene-cltb|gene-LOC113634231|gene-LOC113645087|gene-pik3cd|gene-LOC113651488|gene-dock1|gene-cbl|gene-LOC113653723|gene-LOC113645843|gene-cttn|gene-LOC113634238|gene-LOC113635984|gene-LOC113634801	LOC113647952;LOC113661997;LOC113663602;cltb;LOC113634231;LOC113645087;pik3cd;LOC113651488;dock1;cbl;LOC113653723;LOC113645843;cttn;LOC113634238;LOC113635984;LOC113634801
13	map04979	Cholesterol metabolism	KEGG PATHWAY	0.149425	0.0276582	0.180842	Organismal Systems	Digestive system	gene-LOC113651712|gene-LOC113644437|gene-LOC113649547|gene-LOC113643245|gene-LOC113657587|gene-LOC113635483|gene-LOC113659499|gene-LOC113659876|gene-LOC113649718|gene-LOC113651721|gene-LOC113662929|gene-ldlr|gene-abcg5	LOC113651712;LOC113644437;LOC113649547;LOC113643245;LOC113657587;LOC113635483;LOC113659499;LOC113659876;LOC113649718;LOC113651721;LOC113662929;ldlr;abcg5
16	map01521	EGFR tyrosine kinase inhibitor resistance	KEGG PATHWAY	0.136752	0.0333945	0.210261	Human Diseases	Drug resistance: antineoplastic	gene-LOC113661997|gene-pik3cd|gene-vegfb|gene-LOC113651488|gene-LOC113653100|gene-LOC113640103|gene-LOC113653223|gene-egfr|gene-igf1r|gene-LOC113635277|gene-bax|gene-LOC113653192|gene-pdgfra|gene-LOC113641914|gene-LOC113647124|gene-erbb2	LOC113661997;pik3cd;vegfb;LOC113651488;LOC113653100;LOC113640103;LOC113653223;egfr;igf1r;LOC113635277;bax;LOC113653192;pdgfra;LOC113641914;LOC113647124;erbb2
6	map03020	RNA polymerase	KEGG PATHWAY	0.2	0.0347351	0.210892	Genetic Information Processing	Transcription	gene-polr1e|gene-polr3e|gene-LOC113635692|gene-LOC113655046|gene-polr1b|gene-polr3d	polr1e;polr3e;LOC113635692;LOC113655046;polr1b;polr3d
25	map05418	Fluid shear stress and atherosclerosis	KEGG PATHWAY	0.122549	0.033212	0.213058	Human Diseases	Cardiovascular disease	gene-LOC113663629|gene-LOC113651453|gene-LOC113644088|gene-map2k7|gene-LOC113640103|gene-LOC113641300|gene-LOC113646907|gene-LOC113646273|gene-keap1|gene-itgav|gene-LOC113646914|gene-LOC113662103|gene-vegfb|gene-LOC113645308|gene-pik3cd|gene-LOC113637690|gene-LOC113634506|gene-acvr2b|gene-LOC113658737|gene-LOC113661997|gene-LOC113648072|gene-hmox1|gene-LOC113655582|gene-LOC113656210|gene-LOC11365…	LOC113663629;LOC113651453;LOC113644088;map2k7;LOC113640103;LOC113641300;LOC113646907;LOC113646273;keap1;itgav;LOC113646914;LOC113662103;vegfb;LOC113645308;pik3cd;LOC113637690;LOC113634506;acvr2b;LOC113658737;LOC113661997;LOC113648072;hmox1;LOC113655582;LOC113656210;LOC113656211
8	map01523	Antifolate resistance	KEGG PATHWAY	0.173913	0.0345944	0.213856	Human Diseases	Drug resistance: antineoplastic	gene-abcc2|gene-abcc1|gene-slc46a1|gene-LOC113641999|gene-fpgs|gene-slc19a1|gene-atic|gene-LOC113654972	abcc2;abcc1;slc46a1;LOC113641999;fpgs;slc19a1;atic;LOC113654972
27	map05161	Hepatitis B	KEGG PATHWAY	0.119469	0.0367129	0.218989	Human Diseases	Infectious disease: viral	gene-LOC113641679|gene-LOC113660522|gene-map2k7|gene-tlr3|gene-LOC113662975|gene-LOC113640103|gene-tab2|gene-apaf1|gene-LOC113649562|gene-smad3|gene-LOC113635277|gene-LOC113644777|gene-LOC113647124|gene-LOC113658549|gene-LOC113652201|gene-elk1|gene-pik3cd|gene-myd88|gene-LOC113646914|gene-LOC113653216|gene-LOC113661997|gene-creb3l1|gene-creb3l3|gene-bax|gene-e2f3|gene-LOC113656210|gene-LOC1136562…	LOC113641679;LOC113660522;map2k7;tlr3;LOC113662975;LOC113640103;tab2;apaf1;LOC113649562;smad3;LOC113635277;LOC113644777;LOC113647124;LOC113658549;LOC113652201;elk1;pik3cd;myd88;LOC113646914;LOC113653216;LOC113661997;creb3l1;creb3l3;bax;e2f3;LOC113656210;LOC113656211
26	map05225	Hepatocellular carcinoma	KEGG PATHWAY	0.119816	0.0385879	0.222371	Human Diseases	Cancer: specific types	gene-LOC113639050|gene-LOC113644088|gene-LOC113647395|gene-tcf7l2|gene-txnrd3|gene-txnrd2|gene-smarca4|gene-keap1|gene-smad3|gene-egfr|gene-LOC113635277|gene-LOC113648908|gene-LOC113639605|gene-LOC113653100|gene-elk1|gene-pik3cd|gene-hmox1|gene-LOC113634506|gene-LOC113653216|gene-LOC113653192|gene-LOC113651488|gene-dvl3|gene-LOC113651953|gene-bax|gene-e2f3|gene-igf1r	LOC113639050;LOC113644088;LOC113647395;tcf7l2;txnrd3;txnrd2;smarca4;keap1;smad3;egfr;LOC113635277;LOC113648908;LOC113639605;LOC113653100;elk1;pik3cd;hmox1;LOC113634506;LOC113653216;LOC113653192;LOC113651488;dvl3;LOC113651953;bax;e2f3;igf1r
10	map00514	Other types of O-glycan biosynthesis	KEGG PATHWAY	0.15625	0.0380651	0.22314	Metabolism	Glycan biosynthesis and metabolism	gene-pofut2|gene-galnt2|gene-galnt7|gene-LOC113636000|gene-gxylt1|gene-LOC113661422|gene-LOC113660526|gene-LOC113652923|gene-galnt10|gene-galnt12	pofut2;galnt2;galnt7;LOC113636000;gxylt1;LOC113661422;LOC113660526;LOC113652923;galnt10;galnt12
11	map00520	Amino sugar and nucleotide sugar metabolism	KEGG PATHWAY	0.148649	0.0420442	0.230565	Metabolism	Carbohydrate metabolism	gene-ugp2|gene-pmm2|gene-LOC113661028|gene-gmppb|gene-pgm2|gene-mpi|gene-gnpda2|gene-LOC113634406|gene-LOC113638260|gene-LOC113645622|gene-gnpnat1	ugp2;pmm2;LOC113661028;gmppb;pgm2;mpi;gnpda2;LOC113634406;LOC113638260;LOC113645622;gnpnat1
14	map04212	Longevity regulating pathway - worm	KEGG PATHWAY	0.137255	0.0433855	0.234144	Organismal Systems	Aging	gene-LOC113646914|gene-irs1|gene-LOC113643670|gene-LOC113638894|gene-LOC113649562|gene-LOC113644401|gene-hspd1|gene-gclc|gene-pik3cd|gene-LOC113654716|gene-LOC113650180|gene-hspa9|gene-hsf1|gene-LOC113648029	LOC113646914;irs1;LOC113643670;LOC113638894;LOC113649562;LOC113644401;hspd1;gclc;pik3cd;LOC113654716;LOC113650180;hspa9;hsf1;LOC113648029
17	map04070	Phosphatidylinositol signaling system	KEGG PATHWAY	0.130769	0.0420283	0.234256	Environmental Information Processing	Signal transduction	gene-ippk|gene-dgke|gene-synj1|gene-LOC113646907|gene-LOC113659458|gene-LOC113662103|gene-LOC113634709|gene-plcd1|gene-ipmk|gene-pip4k2a|gene-LOC113636160|gene-pik3cd|gene-dgkq|gene-LOC113643345|gene-inppl1|gene-LOC113657318|gene-LOC113649148	ippk;dgke;synj1;LOC113646907;LOC113659458;LOC113662103;LOC113634709;plcd1;ipmk;pip4k2a;LOC113636160;pik3cd;dgkq;LOC113643345;inppl1;LOC113657318;LOC113649148
10	map00330	Arginine and proline metabolism	KEGG PATHWAY	0.153846	0.0417609	0.236645	Metabolism	Amino acid metabolism	gene-cndp2|gene-pycr1|gene-LOC113638765|gene-oat|gene-LOC113659703|gene-aldh18a1|gene-LOC113654495|gene-LOC113662455|gene-LOC113639861|gene-aoc1	cndp2;pycr1;LOC113638765;oat;LOC113659703;aldh18a1;LOC113654495;LOC113662455;LOC113639861;aoc1
11	map04216	Ferroptosis	KEGG PATHWAY	0.146667	0.0457147	0.239123	Cellular Processes	Cell growth and death	gene-LOC113639049|gene-LOC113660336|gene-LOC113650136|gene-acsl5|gene-lpcat3|gene-map1lc3a|gene-gclc|gene-hmox1|gene-LOC113644994|gene-LOC113634506|gene-gclm	LOC113639049;LOC113660336;LOC113650136;acsl5;lpcat3;map1lc3a;gclc;hmox1;LOC113644994;LOC113634506;gclm
10	map00510	N-Glycan biosynthesis	KEGG PATHWAY	0.151515	0.0456942	0.242751	Metabolism	Glycan biosynthesis and metabolism	gene-LOC113647197|gene-LOC113634768|gene-stt3b|gene-mgat4a|gene-mgat5|gene-LOC113635647|gene-LOC113634146|gene-alg2|gene-mogs|gene-dolk	LOC113647197;LOC113634768;stt3b;mgat4a;mgat5;LOC113635647;LOC113634146;alg2;mogs;dolk
23	map04919	Thyroid hormone signaling pathway	KEGG PATHWAY	0.119171	0.0518743	0.267231	Organismal Systems	Endocrine system	gene-LOC113643039|gene-dio2|gene-LOC113644401|gene-LOC113655578|gene-sin3a|gene-LOC113643670|gene-LOC113649012|gene-itgav|gene-plcd1|gene-LOC113652089|gene-med14|gene-med13|gene-LOC113653100|gene-foxo1|gene-slc16a2|gene-LOC113654800|gene-LOC113636778|gene-slc16a10|gene-LOC113661997|gene-pik3cd|gene-ncoa1|gene-ncoa3|gene-ncoa2	LOC113643039;dio2;LOC113644401;LOC113655578;sin3a;LOC113643670;LOC113649012;itgav;plcd1;LOC113652089;med14;med13;LOC113653100;foxo1;slc16a2;LOC113654800;LOC113636778;slc16a10;LOC113661997;pik3cd;ncoa1;ncoa3;ncoa2
33	map04218	Cellular senescence	KEGG PATHWAY	0.111486	0.052826	0.268072	Cellular Processes	Cell growth and death	gene-LOC113639050|gene-LOC113662975|gene-hipk2|gene-smad3|gene-LOC113646907|gene-LOC113641462|gene-LOC113641879|gene-LOC113656362|gene-LOC113651515|gene-LOC113656360|gene-LOC113647456|gene-LOC113649914|gene-mre11|gene-LOC113649841|gene-LOC113647457|gene-LOC113639822|gene-LOC113656364|gene-LOC113662103|gene-LOC113634424|gene-LOC113653285|gene-rras|gene-foxo1|gene-pik3cd|gene-LOC113649921|gene-LOC1…	LOC113639050;LOC113662975;hipk2;smad3;LOC113646907;LOC113641462;LOC113641879;LOC113656362;LOC113651515;LOC113656360;LOC113647456;LOC113649914;mre11;LOC113649841;LOC113647457;LOC113639822;LOC113656364;LOC113662103;LOC113634424;LOC113653285;rras;foxo1;pik3cd;LOC113649921;LOC113656363;LOC113639240;LOC113661883;LOC113653216;LOC113656783;atr;LOC113647467;e2f3;LOC113647477
18	map04940	Type I diabetes mellitus	KEGG PATHWAY	0.124138	0.057126	0.28149	Human Diseases	Endocrine and metabolic disease	gene-LOC113647467|gene-LOC113650955|gene-LOC113639822|gene-LOC113663271|gene-LOC113656695|gene-LOC113656783|gene-hspd1|gene-LOC113656362|gene-LOC113656363|gene-LOC113656360|gene-LOC113640458|gene-LOC113647456|gene-LOC113649914|gene-LOC113656364|gene-LOC113649921|gene-LOC113639240|gene-LOC113647457|gene-LOC113647477	LOC113647467;LOC113650955;LOC113639822;LOC113663271;LOC113656695;LOC113656783;hspd1;LOC113656362;LOC113656363;LOC113656360;LOC113640458;LOC113647456;LOC113649914;LOC113656364;LOC113649921;LOC113639240;LOC113647457;LOC113647477
7	map00500	Starch and sucrose metabolism	KEGG PATHWAY	0.166667	0.0567	0.2835	Metabolism	Carbohydrate metabolism	gene-ugp2|gene-gbe1|gene-LOC113661028|gene-LOC113651735|gene-pygb|gene-pgm2|gene-LOC113655435	ugp2;gbe1;LOC113661028;LOC113651735;pygb;pgm2;LOC113655435
16	map05412	Arrhythmogenic right ventricular cardiomyopathy	KEGG PATHWAY	0.126984	0.0592243	0.28361	Human Diseases	Cardiovascular disease	gene-LOC113657908|gene-LOC113663878|gene-LOC113654800|gene-LOC113658427|gene-LOC113662065|gene-LOC113664017|gene-LOC113659221|gene-LOC113657677|gene-itgav|gene-tcf7l2|gene-LOC113646033|gene-itga2|gene-LOC113653723|gene-LOC113658408|gene-LOC113646032|gene-itga8	LOC113657908;LOC113663878;LOC113654800;LOC113658427;LOC113662065;LOC113664017;LOC113659221;LOC113657677;itgav;tcf7l2;LOC113646033;itga2;LOC113653723;LOC113658408;LOC113646032;itga8
8	map00512	Mucin type O-glycan biosynthesis	KEGG PATHWAY	0.156863	0.0587114	0.28517	Metabolism	Glycan biosynthesis and metabolism	gene-LOC113636000|gene-LOC113660526|gene-galnt7|gene-LOC113661422|gene-LOC113642618|gene-galnt2|gene-galnt10|gene-galnt12	LOC113636000;LOC113660526;galnt7;LOC113661422;LOC113642618;galnt2;galnt10;galnt12
16	map05332	Graft-versus-host disease	KEGG PATHWAY	0.125984	0.0627595	0.292304	Human Diseases	Immune disease	gene-LOC113647467|gene-LOC113639822|gene-LOC113663271|gene-LOC113656695|gene-LOC113656783|gene-LOC113656362|gene-LOC113656363|gene-LOC113656360|gene-LOC113640458|gene-LOC113647456|gene-LOC113647457|gene-LOC113656364|gene-LOC113649921|gene-LOC113639240|gene-LOC113647477|gene-LOC113649914	LOC113647467;LOC113639822;LOC113663271;LOC113656695;LOC113656783;LOC113656362;LOC113656363;LOC113656360;LOC113640458;LOC113647456;LOC113647457;LOC113656364;LOC113649921;LOC113639240;LOC113647477;LOC113649914
23	map04142	Lysosome	KEGG PATHWAY	0.116751	0.0625402	0.295329	Cellular Processes	Transport and catabolism	gene-LOC113641679|gene-hyal2|gene-abcb9|gene-ppt2|gene-gnptab|gene-ap1g1|gene-ctsb|gene-LOC113637630|gene-LOC113655284|gene-LOC113651735|gene-ap1m1|gene-LOC113639049|gene-igf2r|gene-LOC113636267|gene-cltb|gene-LOC113661315|gene-LOC113637690|gene-LOC113649214|gene-gba|gene-entpd4|gene-ap1b1|gene-ap1s2|gene-gga3	LOC113641679;hyal2;abcb9;ppt2;gnptab;ap1g1;ctsb;LOC113637630;LOC113655284;LOC113651735;ap1m1;LOC113639049;igf2r;LOC113636267;cltb;LOC113661315;LOC113637690;LOC113649214;gba;entpd4;ap1b1;ap1s2;gga3
13	map05230	Central carbon metabolism in cancer	KEGG PATHWAY	0.131313	0.0672584	0.309025	Human Diseases	Cancer: overview	gene-LOC113643670|gene-LOC113643039|gene-pik3cd|gene-LOC113660651|gene-LOC113661028|gene-LOC113644401|gene-slc2a2|gene-egfr|gene-LOC113661266|gene-idh1|gene-pdgfra|gene-LOC113651488|gene-erbb2	LOC113643670;LOC113643039;pik3cd;LOC113660651;LOC113661028;LOC113644401;slc2a2;egfr;LOC113661266;idh1;pdgfra;LOC113651488;erbb2
9	map00270	Cysteine and methionine metabolism	KEGG PATHWAY	0.145161	0.0703161	0.310486	Metabolism	Amino acid metabolism	gene-il4i1|gene-LOC113639308|gene-gclc|gene-mtr|gene-LOC113640131|gene-LOC113661312|gene-ahcyl2|gene-mat2a|gene-gclm	il4i1;LOC113639308;gclc;mtr;LOC113640131;LOC113661312;ahcyl2;mat2a;gclm
13	map04391	Hippo signaling pathway - fly	KEGG PATHWAY	0.13	0.0716952	0.312518	Environmental Information Processing	Signal transduction	gene-LOC113646914|gene-LOC113634130|gene-LOC113659591|gene-LOC113660463|gene-dchs2|gene-LOC113649562|gene-ppp2r2d|gene-lats1|gene-LOC113650223|gene-dlg5|gene-llgl2|gene-pard3|gene-LOC113663392	LOC113646914;LOC113634130;LOC113659591;LOC113660463;dchs2;LOC113649562;ppp2r2d;lats1;LOC113650223;dlg5;llgl2;pard3;LOC113663392
5	map00650	Butanoate metabolism	KEGG PATHWAY	0.185185	0.0691801	0.313616	Metabolism	Carbohydrate metabolism	gene-LOC113651129|gene-aldh5a1|gene-hmgcs1|gene-aacs|gene-acat2	LOC113651129;aldh5a1;hmgcs1;aacs;acat2
5	map00340	Histidine metabolism	KEGG PATHWAY	0.185185	0.0691801	0.313616	Metabolism	Amino acid metabolism	gene-cndp2|gene-LOC113654495|gene-aoc1|gene-ftcd|gene-LOC113662455	cndp2;LOC113654495;aoc1;ftcd;LOC113662455
21	map04915	Estrogen signaling pathway	KEGG PATHWAY	0.116667	0.0729557	0.313987	Organismal Systems	Endocrine system	gene-ncoa3|gene-LOC113661997|gene-LOC113662103|gene-pik3cd|gene-creb3l1|gene-creb3l3|gene-LOC113652237|gene-LOC113658549|gene-LOC113640103|gene-LOC113652206|gene-egfr|gene-LOC113635277|gene-LOC113655582|gene-LOC113652236|gene-LOC113646907|gene-LOC113652235|gene-esr2|gene-ncoa2|gene-ncoa1|gene-LOC113656210|gene-LOC113656211	ncoa3;LOC113661997;LOC113662103;pik3cd;creb3l1;creb3l3;LOC113652237;LOC113658549;LOC113640103;LOC113652206;egfr;LOC113635277;LOC113655582;LOC113652236;LOC113646907;LOC113652235;esr2;ncoa2;ncoa1;LOC113656210;LOC113656211
17	map01522	Endocrine resistance	KEGG PATHWAY	0.120567	0.078315	0.332839	Human Diseases	Drug resistance: antineoplastic	gene-LOC113646914|gene-ncoa3|gene-e2f3|gene-LOC113661997|gene-pik3cd|gene-LOC113639050|gene-LOC113640103|gene-igf1r|gene-egfr|gene-LOC113635277|gene-bax|gene-esr2|gene-LOC113653192|gene-LOC113656211|gene-LOC113661246|gene-LOC113656210|gene-erbb2	LOC113646914;ncoa3;e2f3;LOC113661997;pik3cd;LOC113639050;LOC113640103;igf1r;egfr;LOC113635277;bax;esr2;LOC113653192;LOC113656211;LOC113661246;LOC113656210;erbb2
10	map04214	Apoptosis - fly	KEGG PATHWAY	0.136986	0.080232	0.336776	Cellular Processes	Cell growth and death	gene-LOC113646914|gene-apaf1|gene-map2k7|gene-lats1|gene-atr|gene-egfr|gene-tab2|gene-LOC113646489|gene-traf4|gene-LOC113639256	LOC113646914;apaf1;map2k7;lats1;atr;egfr;tab2;LOC113646489;traf4;LOC113639256
8	map04973	Carbohydrate digestion and absorption	KEGG PATHWAY	0.145455	0.0841531	0.348927	Organismal Systems	Digestive system	gene-LOC113649012|gene-LOC113661028|gene-slc5a1|gene-slc2a2|gene-pik3cd|gene-slc2a5|gene-LOC113654132|gene-LOC113655435	LOC113649012;LOC113661028;slc5a1;slc2a2;pik3cd;slc2a5;LOC113654132;LOC113655435
31	map04217	Necroptosis	KEGG PATHWAY	0.107266	0.0877348	0.359396	Cellular Processes	Cell growth and death	gene-LOC113634866|gene-LOC113662838|gene-chmp3|gene-tlr3|gene-LOC113640103|gene-LOC113642974|gene-chmp1a|gene-spata2|gene-LOC113649509|gene-LOC113647124|gene-LOC113660522|gene-LOC113647993|gene-LOC113651737|gene-LOC113646489|gene-LOC113649486|gene-LOC113653483|gene-LOC113648109|gene-LOC113649841|gene-LOC113655582|gene-LOC113660200|gene-LOC113652201|gene-LOC113634424|gene-pgam5|gene-LOC113654637|g…	LOC113634866;LOC113662838;chmp3;tlr3;LOC113640103;LOC113642974;chmp1a;spata2;LOC113649509;LOC113647124;LOC113660522;LOC113647993;LOC113651737;LOC113646489;LOC113649486;LOC113653483;LOC113648109;LOC113649841;LOC113655582;LOC113660200;LOC113652201;LOC113634424;pgam5;LOC113654637;pygb;LOC113647682;LOC113646914;LOC113649516;LOC113653235;bax;LOC113635619
7	map04710	Circadian rhythm	KEGG PATHWAY	0.148936	0.092721	0.370884	Organismal Systems	Environmental adaptation	gene-LOC113636947|gene-LOC113647396|gene-LOC113640651|gene-LOC113635106|gene-LOC113662574|gene-rora|gene-LOC113640397	LOC113636947;LOC113647396;LOC113640651;LOC113635106;LOC113662574;rora;LOC113640397
4	map00670	One carbon pool by folate	KEGG PATHWAY	0.190476	0.0919972	0.37237	Metabolism	Metabolism of cofactors and vitamins	gene-atic|gene-mtr|gene-ftcd|gene-amt	atic;mtr;ftcd;amt
12	map03008	Ribosome biogenesis in eukaryotes	KEGG PATHWAY	0.126316	0.0959907	0.379498	Genetic Information Processing	Translation	gene-LOC113651209|gene-nol6|gene-xrn1|gene-utp14a|gene-dkc1|gene-wdr36|gene-LOC113648767|gene-utp15|gene-heatr1|gene-imp4|gene-wdr43|gene-utp4	LOC113651209;nol6;xrn1;utp14a;dkc1;wdr36;LOC113648767;utp15;heatr1;imp4;wdr43;utp4
13	map05211	Renal cell carcinoma	KEGG PATHWAY	0.122642	0.102259	0.382065	Human Diseases	Cancer: specific types	gene-LOC113647952|gene-LOC113643670|gene-LOC113653216|gene-LOC113643039|gene-vegfb|gene-LOC113651488|gene-LOC113644401|gene-pik3cd|gene-LOC113635277|gene-LOC113653492|gene-ptpn11|gene-egln1|gene-epas1	LOC113647952;LOC113643670;LOC113653216;LOC113643039;vegfb;LOC113651488;LOC113644401;pik3cd;LOC113635277;LOC113653492;ptpn11;egln1;epas1
6	map00062	Fatty acid elongation	KEGG PATHWAY	0.153846	0.101853	0.384777	Metabolism	Lipid metabolism	gene-LOC113652078|gene-elovl2|gene-elovl6|gene-LOC113636775|gene-LOC113644170|gene-ppt2	LOC113652078;elovl2;elovl6;LOC113636775;LOC113644170;ppt2
5	map00910	Nitrogen metabolism	KEGG PATHWAY	0.166667	0.0997131	0.385255	Metabolism	Energy metabolism	gene-LOC113658362|gene-LOC113642974|gene-LOC113637227|gene-LOC113653483|gene-LOC113651737	LOC113658362;LOC113642974;LOC113637227;LOC113653483;LOC113651737
20	map04928	Parathyroid hormone synthesis, secretion and action	KEGG PATHWAY	0.11236	0.104917	0.387736	Organismal Systems	Endocrine system	gene-LOC113660525|gene-LOC113650205|gene-vdr|gene-LOC113646120|gene-LOC113634296|gene-creb3l3|gene-LOC113647395|gene-LOC113642663|gene-LOC113640103|gene-LOC113641488|gene-egfr|gene-LOC113651501|gene-LOC113661364|gene-LOC113658549|gene-creb3l1|gene-pld1|gene-arhgef11|gene-LOC113636612|gene-LOC113651953|gene-LOC113662585	LOC113660525;LOC113650205;vdr;LOC113646120;LOC113634296;creb3l3;LOC113647395;LOC113642663;LOC113640103;LOC113641488;egfr;LOC113651501;LOC113661364;LOC113658549;creb3l1;pld1;arhgef11;LOC113636612;LOC113651953;LOC113662585
30	map04621	NOD-like receptor signaling pathway	KEGG PATHWAY	0.106383	0.0992338	0.38781	Organismal Systems	Immune system	gene-LOC113634866|gene-dhx33|gene-LOC113662838|gene-LOC113660522|gene-LOC113640663|gene-LOC113635619|gene-LOC113662975|gene-LOC113640103|gene-tab2|gene-ctsb|gene-LOC113661848|gene-LOC113634130|gene-LOC113649509|gene-LOC113647993|gene-LOC113646489|gene-LOC113649486|gene-antxr2|gene-LOC113648109|gene-LOC113647124|gene-LOC113647682|gene-LOC113660200|gene-LOC113662908|gene-LOC113654637|gene-nampt|gen…	LOC113634866;dhx33;LOC113662838;LOC113660522;LOC113640663;LOC113635619;LOC113662975;LOC113640103;tab2;ctsb;LOC113661848;LOC113634130;LOC113649509;LOC113647993;LOC113646489;LOC113649486;antxr2;LOC113648109;LOC113647124;LOC113647682;LOC113660200;LOC113662908;LOC113654637;nampt;LOC113646914;myd88;LOC113649516;map1lc3a;LOC113653235;LOC113655582
12	map05221	Acute myeloid leukemia	KEGG PATHWAY	0.125	0.10184	0.389051	Human Diseases	Cancer: specific types	gene-LOC113652201|gene-LOC113660651|gene-LOC113640651|gene-LOC113660484|gene-LOC113640397|gene-LOC113657677|gene-pik3cd|gene-tcf7l2|gene-LOC113635277|gene-LOC113653539|gene-cebpa|gene-spi1	LOC113652201;LOC113660651;LOC113640651;LOC113660484;LOC113640397;LOC113657677;pik3cd;tcf7l2;LOC113635277;LOC113653539;cebpa;spi1
24	map04390	Hippo signaling pathway	KEGG PATHWAY	0.108108	0.113344	0.414377	Environmental Information Processing	Signal transduction	gene-LOC113663629|gene-lats1|gene-ppp2r2d|gene-tcf7l2|gene-LOC113653723|gene-ccn2|gene-LOC113662574|gene-LOC113634130|gene-LOC113641462|gene-LOC113649562|gene-LOC113639605|gene-smad3|gene-LOC113660463|gene-LOC113653100|gene-LOC113658737|gene-LOC113653216|gene-LOC113634238|gene-dvl3|gene-LOC113634231|gene-LOC113662446|gene-dlg5|gene-llgl2|gene-pard3|gene-LOC113663392	LOC113663629;lats1;ppp2r2d;tcf7l2;LOC113653723;ccn2;LOC113662574;LOC113634130;LOC113641462;LOC113649562;LOC113639605;smad3;LOC113660463;LOC113653100;LOC113658737;LOC113653216;LOC113634238;dvl3;LOC113634231;LOC113662446;dlg5;llgl2;pard3;LOC113663392
12	map00310	Lysine degradation	KEGG PATHWAY	0.121212	0.12063	0.427231	Metabolism	Amino acid metabolism	gene-LOC113652923|gene-LOC113662455|gene-LOC113660479|gene-LOC113639282|gene-dhtkd1|gene-ezh2|gene-acat2|gene-aass|gene-LOC113663272|gene-LOC113641274|gene-kmt2e|gene-LOC113648358	LOC113652923;LOC113662455;LOC113660479;LOC113639282;dhtkd1;ezh2;acat2;aass;LOC113663272;LOC113641274;kmt2e;LOC113648358
4	map00563	Glycosylphosphatidylinositol (GPI)-anchor biosynthesis	KEGG PATHWAY	0.173913	0.11959	0.428007	Metabolism	Glycan biosynthesis and metabolism	gene-pigg|gene-pigq|gene-pigs|gene-pgap1	pigg;pigq;pigs;pgap1
20	map05145	Toxoplasmosis	KEGG PATHWAY	0.110497	0.118565	0.428852	Human Diseases	Infectious disease: parasitic	gene-LOC113646914|gene-LOC113663878|gene-LOC113653216|gene-LOC113658261|gene-lamb3|gene-LOC113656695|gene-LOC113652089|gene-LOC113644020|gene-LOC113640103|gene-LOC113652206|gene-LOC113640458|gene-tab2|gene-LOC113652235|gene-LOC113652236|gene-LOC113652237|gene-myd88|gene-ldlr|gene-LOC113646033|gene-LOC113647124|gene-LOC113646032	LOC113646914;LOC113663878;LOC113653216;LOC113658261;lamb3;LOC113656695;LOC113652089;LOC113644020;LOC113640103;LOC113652206;LOC113640458;tab2;LOC113652235;LOC113652236;LOC113652237;myd88;ldlr;LOC113646033;LOC113647124;LOC113646032
18	map04922	Glucagon signaling pathway	KEGG PATHWAY	0.111111	0.128352	0.436398	Organismal Systems	Endocrine system	gene-pde3b|gene-LOC113648560|gene-LOC113646907|gene-LOC113643039|gene-LOC113662103|gene-LOC113644502|gene-creb3l1|gene-creb3l3|gene-foxo1|gene-pygb|gene-slc2a2|gene-phkb|gene-prmt1|gene-LOC113661260|gene-LOC113648527|gene-LOC113660432|gene-ppp4c|gene-LOC113658549	pde3b;LOC113648560;LOC113646907;LOC113643039;LOC113662103;LOC113644502;creb3l1;creb3l3;foxo1;pygb;slc2a2;phkb;prmt1;LOC113661260;LOC113648527;LOC113660432;ppp4c;LOC113658549
10	map01524	Platinum drug resistance	KEGG PATHWAY	0.125	0.127449	0.437704	Human Diseases	Drug resistance: antineoplastic	gene-apaf1|gene-atp7a|gene-abcc2|gene-slc31a1|gene-LOC113651200|gene-LOC113640103|gene-pik3cd|gene-bax|gene-LOC113652089|gene-erbb2	apaf1;atp7a;abcc2;slc31a1;LOC113651200;LOC113640103;pik3cd;bax;LOC113652089;erbb2
12	map00562	Inositol phosphate metabolism	KEGG PATHWAY	0.12	0.127303	0.441663	Metabolism	Carbohydrate metabolism	gene-LOC113634709|gene-synj1|gene-LOC113659458|gene-LOC113642303|gene-ippk|gene-plcd1|gene-pip4k2a|gene-pik3cd|gene-ipmk|gene-LOC113643345|gene-inppl1|gene-LOC113649148	LOC113634709;synj1;LOC113659458;LOC113642303;ippk;plcd1;pip4k2a;pik3cd;ipmk;LOC113643345;inppl1;LOC113649148
34	map05167	Kaposi sarcoma-associated herpesvirus infection	KEGG PATHWAY	0.102102	0.126351	0.442879	Human Diseases	Infectious disease: viral	gene-LOC113660522|gene-map2k7|gene-tlr3|gene-LOC113662975|gene-tcf7l2|gene-LOC113639253|gene-LOC113643670|gene-LOC113646907|gene-LOC113656363|gene-LOC113639050|gene-LOC113656362|gene-LOC113649914|gene-LOC113656360|gene-LOC113647456|gene-LOC113647457|gene-LOC113656364|gene-LOC113647124|gene-LOC113647477|gene-LOC113639822|gene-LOC113662103|gene-vegfb|gene-LOC113653100|gene-LOC113644401|gene-pik3cd|…	LOC113660522;map2k7;tlr3;LOC113662975;tcf7l2;LOC113639253;LOC113643670;LOC113646907;LOC113656363;LOC113639050;LOC113656362;LOC113649914;LOC113656360;LOC113647456;LOC113647457;LOC113656364;LOC113647124;LOC113647477;LOC113639822;LOC113662103;vegfb;LOC113653100;LOC113644401;pik3cd;e2f3;LOC113639240;LOC113646914;LOC113661997;LOC113656783;map1lc3a;LOC113653235;LOC113647467;bax;LOC113649921
38	map05166	Human T-cell leukemia virus 1 infection	KEGG PATHWAY	0.100264	0.134202	0.451768	Human Diseases	Infectious disease: viral	gene-bax|gene-msx1|gene-LOC113643039|gene-LOC113646273|gene-LOC113644502|gene-LOC113649914|gene-LOC113640458|gene-map3k3|gene-LOC113656362|gene-LOC113656695|gene-LOC113639050|gene-smad3|gene-LOC113656363|gene-LOC113656360|gene-LOC113647456|gene-LOC113647457|gene-LOC113656364|gene-LOC113647124|gene-LOC113647477|gene-canx|gene-LOC113639822|gene-LOC113652201|gene-LOC113634424|gene-elk1|gene-pik3cd|g…	bax;msx1;LOC113643039;LOC113646273;LOC113644502;LOC113649914;LOC113640458;map3k3;LOC113656362;LOC113656695;LOC113639050;smad3;LOC113656363;LOC113656360;LOC113647456;LOC113647457;LOC113656364;LOC113647124;LOC113647477;canx;LOC113639822;LOC113652201;LOC113634424;elk1;pik3cd;e2f3;LOC113639240;LOC113646914;LOC113653216;creb3l1;creb3l3;LOC113656783;atr;LOC113647467;LOC113661363;LOC113658549;LOC1136499…
22	map05226	Gastric cancer	KEGG PATHWAY	0.106796	0.136935	0.456451	Human Diseases	Cancer: specific types	gene-LOC113653937|gene-LOC113647395|gene-abcb1|gene-LOC113640103|gene-tcf7l2|gene-LOC113653723|gene-smad3|gene-egfr|gene-LOC113635277|gene-erbb2|gene-LOC113639605|gene-LOC113653100|gene-pik3cd|gene-LOC113653216|gene-LOC113634238|gene-LOC113651488|gene-dvl3|gene-LOC113634231|gene-LOC113651953|gene-LOC113657677|gene-bax|gene-e2f3	LOC113653937;LOC113647395;abcb1;LOC113640103;tcf7l2;LOC113653723;smad3;egfr;LOC113635277;erbb2;LOC113639605;LOC113653100;pik3cd;LOC113653216;LOC113634238;LOC113651488;dvl3;LOC113634231;LOC113651953;LOC113657677;bax;e2f3
3	map04711	Circadian rhythm - fly	KEGG PATHWAY	0.1875	0.143369	0.473258	Organismal Systems	Environmental adaptation	gene-LOC113640651|gene-LOC113653100|gene-LOC113640397	LOC113640651;LOC113653100;LOC113640397
13	map04013	MAPK signaling pathway - fly	KEGG PATHWAY	0.114035	0.153489	0.501793	Environmental Information Processing	Signal transduction	gene-LOC113653310|gene-LOC113650016|gene-ipo7|gene-map2k7|gene-LOC113649562|gene-LOC113646914|gene-egfr|gene-LOC113635277|gene-LOC113661997|gene-ptpn11|gene-tab2|gene-ppm1b|gene-strn4	LOC113653310;LOC113650016;ipo7;map2k7;LOC113649562;LOC113646914;egfr;LOC113635277;LOC113661997;ptpn11;tab2;ppm1b;strn4
6	map04964	Proximal tubule bicarbonate reclamation	KEGG PATHWAY	0.133333	0.168669	0.530994	Organismal Systems	Excretory system	gene-LOC113648560|gene-LOC113637227|gene-LOC113649012|gene-slc4a4|gene-LOC113661266|gene-LOC113653483	LOC113648560;LOC113637227;LOC113649012;slc4a4;LOC113661266;LOC113653483
28	map05207	Chemical carcinogenesis - receptor activation	KEGG PATHWAY	0.100719	0.170599	0.532143	Human Diseases	Cancer: overview	gene-LOC113660525|gene-LOC113638605|gene-LOC113640103|gene-LOC113634356|gene-LOC113663981|gene-LOC113652201|gene-LOC113661246|gene-LOC113651854|gene-egfr|gene-LOC113654019|gene-LOC113635277|gene-LOC113658450|gene-kpnb1|gene-LOC113658549|gene-bcl6|gene-vegfb|gene-LOC113650810|gene-LOC113653329|gene-pik3cd|gene-vdr|gene-LOC113662420|gene-LOC113661997|gene-creb3l1|gene-kpna1|gene-creb3l3|gene-kpna4|…	LOC113660525;LOC113638605;LOC113640103;LOC113634356;LOC113663981;LOC113652201;LOC113661246;LOC113651854;egfr;LOC113654019;LOC113635277;LOC113658450;kpnb1;LOC113658549;bcl6;vegfb;LOC113650810;LOC113653329;pik3cd;vdr;LOC113662420;LOC113661997;creb3l1;kpna1;creb3l3;kpna4;LOC113655582;esr2
4	map00592	alpha-Linolenic acid metabolism	KEGG PATHWAY	0.153846	0.166616	0.534429	Metabolism	Lipid metabolism	gene-LOC113635652|gene-LOC113638852|gene-LOC113633939|gene-pla2g12b	LOC113635652;LOC113638852;LOC113633939;pla2g12b
42	map05132	Salmonella infection	KEGG PATHWAY	0.0967742	0.173362	0.535845	Human Diseases	Infectious disease: bacterial	gene-LOC113656656|gene-LOC113634866|gene-LOC113662838|gene-LOC113663602|gene-LOC113640287|gene-LOC113635619|gene-LOC113662975|gene-LOC113640103|gene-LOC113643114|gene-tcf7l2|gene-tab2|gene-LOC113639256|gene-LOC113647952|gene-LOC113649509|gene-LOC113648581|gene-LOC113648578|gene-LOC113647993|gene-LOC113645843|gene-kif5b|gene-map2k7|gene-LOC113649486|gene-LOC113647682|gene-LOC113648109|gene-LOC1136…	LOC113656656;LOC113634866;LOC113662838;LOC113663602;LOC113640287;LOC113635619;LOC113662975;LOC113640103;LOC113643114;tcf7l2;tab2;LOC113639256;LOC113647952;LOC113649509;LOC113648581;LOC113648578;LOC113647993;LOC113645843;kif5b;map2k7;LOC113649486;LOC113647682;LOC113648109;LOC113655582;dync1li2;LOC113660200;dync1h1;LOC113654637;LOC113655527;LOC113662382;dync1i2;pik3cd;snx18;LOC113646914;myd88;kpna1…
10	map00240	Pyrimidine metabolism	KEGG PATHWAY	0.117647	0.168653	0.535907	Metabolism	Nucleotide metabolism	gene-cad|gene-nt5e|gene-cant1|gene-nt5c3a|gene-LOC113649156|gene-umps|gene-ctps1|gene-LOC113637405|gene-entpd6|gene-entpd4	cad;nt5e;cant1;nt5c3a;LOC113649156;umps;ctps1;LOC113637405;entpd6;entpd4
11	map04115	p53 signaling pathway	KEGG PATHWAY	0.115789	0.166322	0.538567	Cellular Processes	Cell growth and death	gene-LOC113661636|gene-apaf1|gene-LOC113639050|gene-LOC113640103|gene-atr|gene-thbs1|gene-gtse1|gene-LOC113655652|gene-cd82|gene-sesn1|gene-bax	LOC113661636;apaf1;LOC113639050;LOC113640103;atr;thbs1;gtse1;LOC113655652;cd82;sesn1;bax
20	map04068	FoxO signaling pathway	KEGG PATHWAY	0.104167	0.177256	0.542946	Environmental Information Processing	Signal transduction	gene-LOC113646914|gene-bnip3|gene-LOC113650955|gene-LOC113648560|gene-LOC113653192|gene-bcl6|gene-pik3cd|gene-smad3|gene-LOC113652089|gene-LOC113653216|gene-foxo1|gene-irs1|gene-egfr|gene-LOC113654717|gene-LOC113654716|gene-LOC113635277|gene-irs2|gene-prmt1|gene-LOC113647569|gene-igf1r	LOC113646914;bnip3;LOC113650955;LOC113648560;LOC113653192;bcl6;pik3cd;smad3;LOC113652089;LOC113653216;foxo1;irs1;egfr;LOC113654717;LOC113654716;LOC113635277;irs2;prmt1;LOC113647569;igf1r
16	map04668	TNF signaling pathway	KEGG PATHWAY	0.106667	0.184039	0.544116	Environmental Information Processing	Signal transduction	gene-LOC113646914|gene-creb3l1|gene-map2k7|gene-creb3l3|gene-LOC113648072|gene-LOC113655279|gene-LOC113653235|gene-pik3cd|gene-tab2|gene-LOC113658549|gene-LOC113646489|gene-LOC113643040|gene-LOC113656211|gene-pgam5|gene-LOC113656210|gene-LOC113639256	LOC113646914;creb3l1;map2k7;creb3l3;LOC113648072;LOC113655279;LOC113653235;pik3cd;tab2;LOC113658549;LOC113646489;LOC113643040;LOC113656211;pgam5;LOC113656210;LOC113639256
11	map04137	Mitophagy - animal	KEGG PATHWAY	0.113402	0.183207	0.546407	Cellular Processes	Transport and catabolism	gene-LOC113646914|gene-bnip3|gene-LOC113643670|gene-LOC113661997|gene-LOC113663919|gene-pgam5|gene-LOC113648578|gene-LOC113644401|gene-rras|gene-usp8|gene-map1lc3a	LOC113646914;bnip3;LOC113643670;LOC113661997;LOC113663919;pgam5;LOC113648578;LOC113644401;rras;usp8;map1lc3a
7	map00620	Pyruvate metabolism	KEGG PATHWAY	0.125	0.182453	0.548974	Metabolism	Carbohydrate metabolism	gene-LOC113648560|gene-LOC113640317|gene-LOC113655450|gene-me2|gene-acat2|gene-LOC113640402|gene-LOC113662455	LOC113648560;LOC113640317;LOC113655450;me2;acat2;LOC113640402;LOC113662455
15	map05231	Choline metabolism in cancer	KEGG PATHWAY	0.107914	0.181796	0.55188	Human Diseases	Cancer: overview	gene-LOC113646914|gene-dgke|gene-chkb|gene-pik3cd|gene-LOC113652089|gene-LOC113653285|gene-LOC113644401|gene-LOC113641488|gene-LOC113643670|gene-egfr|gene-LOC113635277|gene-dgkq|gene-LOC113646975|gene-pld1|gene-pdgfra	LOC113646914;dgke;chkb;pik3cd;LOC113652089;LOC113653285;LOC113644401;LOC113641488;LOC113643670;egfr;LOC113635277;dgkq;LOC113646975;pld1;pdgfra
14	map04976	Bile secretion	KEGG PATHWAY	0.107692	0.194058	0.559151	Organismal Systems	Digestive system	gene-LOC113662849|gene-LOC113643039|gene-LOC113649012|gene-abcc2|gene-LOC113641999|gene-LOC113661355|gene-LOC113660682|gene-slc5a1|gene-abcb1|gene-ldlr|gene-LOC113654019|gene-abcg5|gene-LOC113657587|gene-slc4a4	LOC113662849;LOC113643039;LOC113649012;abcc2;LOC113641999;LOC113661355;LOC113660682;slc5a1;abcb1;ldlr;LOC113654019;abcg5;LOC113657587;slc4a4
12	map04920	Adipocytokine signaling pathway	KEGG PATHWAY	0.110092	0.196032	0.56009	Organismal Systems	Endocrine system	gene-LOC113646914|gene-irs1|gene-LOC113648560|gene-LOC113648527|gene-LOC113643039|gene-irs2|gene-LOC113653235|gene-acsl5|gene-LOC113654717|gene-LOC113654716|gene-ptpn11|gene-LOC113647569	LOC113646914;irs1;LOC113648560;LOC113648527;LOC113643039;irs2;LOC113653235;acsl5;LOC113654717;LOC113654716;ptpn11;LOC113647569
5	map00052	Galactose metabolism	KEGG PATHWAY	0.135135	0.191538	0.561405	Metabolism	Carbohydrate metabolism	gene-ugp2|gene-pgm2|gene-LOC113661028|gene-LOC113654132|gene-LOC113651735	ugp2;pgm2;LOC113661028;LOC113654132;LOC113651735
5	map00030	Pentose phosphate pathway	KEGG PATHWAY	0.135135	0.191538	0.561405	Metabolism	Carbohydrate metabolism	gene-prps1|gene-LOC113662922|gene-pgm2|gene-h6pd|gene-rbks	prps1;LOC113662922;pgm2;h6pd;rbks
11	map05120	Epithelial cell signaling in Helicobacter pylori infection	KEGG PATHWAY	0.111111	0.200851	0.564373	Human Diseases	Infectious disease: bacterial	gene-LOC113646914|gene-LOC113647952|gene-f11r|gene-LOC113661997|gene-LOC113641679|gene-LOC113647379|gene-LOC113662975|gene-egfr|gene-LOC113651488|gene-ptpn11|gene-csk	LOC113646914;LOC113647952;f11r;LOC113661997;LOC113641679;LOC113647379;LOC113662975;egfr;LOC113651488;ptpn11;csk
6	map00380	Tryptophan metabolism	KEGG PATHWAY	0.125	0.207518	0.564448	Metabolism	Amino acid metabolism	gene-il4i1|gene-acat2|gene-dhtkd1|gene-LOC113654495|gene-LOC113662455|gene-aoc1	il4i1;acat2;dhtkd1;LOC113654495;LOC113662455;aoc1
17	map04933	AGE-RAGE signaling pathway in diabetic complications	KEGG PATHWAY	0.104294	0.19945	0.565107	Human Diseases	Endocrine and metabolic disease	gene-LOC113658737|gene-LOC113647952|gene-LOC113653216|gene-pik3cd|gene-vegfb|gene-LOC113648072|gene-LOC113662975|gene-LOC113640103|gene-LOC113646914|gene-smad3|gene-plcd1|gene-LOC113639050|gene-bax|gene-LOC113644680|gene-LOC113654527|gene-foxo1|gene-LOC113652201	LOC113658737;LOC113647952;LOC113653216;pik3cd;vegfb;LOC113648072;LOC113662975;LOC113640103;LOC113646914;smad3;plcd1;LOC113639050;bax;LOC113644680;LOC113654527;foxo1;LOC113652201
13	map04012	ErbB signaling pathway	KEGG PATHWAY	0.107438	0.207433	0.568769	Environmental Information Processing	Signal transduction	gene-LOC113646914|gene-LOC113661997|gene-abl2|gene-pik3cd|gene-LOC113652201|gene-map2k7|gene-LOC113653100|gene-elk1|gene-egfr|gene-LOC113635277|gene-cbl|gene-LOC113641914|gene-erbb2	LOC113646914;LOC113661997;abl2;pik3cd;LOC113652201;map2k7;LOC113653100;elk1;egfr;LOC113635277;cbl;LOC113641914;erbb2
5	map01040	Biosynthesis of unsaturated fatty acids	KEGG PATHWAY	0.131579	0.206567	0.570999	Metabolism	Lipid metabolism	gene-LOC113636775|gene-elovl2|gene-LOC113652078|gene-elovl6|gene-hsd17b4	LOC113636775;elovl2;LOC113652078;elovl6;hsd17b4
17	map04066	HIF-1 signaling pathway	KEGG PATHWAY	0.103659	0.206422	0.575273	Environmental Information Processing	Signal transduction	gene-LOC113650955|gene-LOC113650136|gene-LOC113653192|gene-LOC113643039|gene-pik3cd|gene-vegfb|gene-LOC113661028|gene-LOC113660336|gene-LOC113640103|gene-LOC113644401|gene-LOC113643670|gene-egfr|gene-hmox1|gene-LOC113634506|gene-igf1r|gene-egln1|gene-erbb2	LOC113650955;LOC113650136;LOC113653192;LOC113643039;pik3cd;vegfb;LOC113661028;LOC113660336;LOC113640103;LOC113644401;LOC113643670;egfr;hmox1;LOC113634506;igf1r;egln1;erbb2
3	map00120	Primary bile acid biosynthesis	KEGG PATHWAY	0.15	0.229792	0.600994	Metabolism	Lipid metabolism	gene-LOC113657587|gene-LOC113636597|gene-hsd17b4	LOC113657587;LOC113636597;hsd17b4
1	map00780	Biotin metabolism	KEGG PATHWAY	0.333333	0.229724	0.610205	Metabolism	Metabolism of cofactors and vitamins	gene-btd	btd
1	map00785	Lipoic acid metabolism	KEGG PATHWAY	0.333333	0.229724	0.610205	Metabolism	Metabolism of cofactors and vitamins	gene-lipt1	lipt1
24	map05160	Hepatitis C	KEGG PATHWAY	0.097561	0.237783	0.612472	Human Diseases	Infectious disease: viral	gene-LOC113660522|gene-tlr3|gene-ppp2r2d|gene-LOC113636746|gene-apaf1|gene-rsad2|gene-LOC113634130|gene-LOC113649562|gene-LOC113639050|gene-egfr|gene-LOC113642136|gene-LOC113635277|gene-LOC113647124|gene-cldn7|gene-LOC113660463|gene-LOC113653100|gene-ldlr|gene-LOC113648747|gene-pik3cd|gene-LOC113634258|gene-LOC113653235|gene-bax|gene-e2f3|gene-LOC113663392	LOC113660522;tlr3;ppp2r2d;LOC113636746;apaf1;rsad2;LOC113634130;LOC113649562;LOC113639050;egfr;LOC113642136;LOC113635277;LOC113647124;cldn7;LOC113660463;LOC113653100;ldlr;LOC113648747;pik3cd;LOC113634258;LOC113653235;bax;e2f3;LOC113663392
30	map04360	Axon guidance	KEGG PATHWAY	0.0958466	0.236003	0.612526	Organismal Systems	Development and regeneration	gene-LOC113642985|gene-LOC113660217|gene-LOC113663629|gene-ptpn11|gene-sema3f|gene-LOC113647952|gene-LOC113634989|gene-LOC113642665|gene-LOC113645863|gene-LOC113656663|gene-LOC113646742|gene-LOC113661725|gene-srgap1|gene-LOC113634623|gene-sema4c|gene-LOC113652616|gene-LOC113652617|gene-LOC113652089|gene-LOC113653100|gene-LOC113645569|gene-pik3cd|gene-LOC113658737|gene-LOC113661997|gene-LOC1136514…	LOC113642985;LOC113660217;LOC113663629;ptpn11;sema3f;LOC113647952;LOC113634989;LOC113642665;LOC113645863;LOC113656663;LOC113646742;LOC113661725;srgap1;LOC113634623;sema4c;LOC113652616;LOC113652617;LOC113652089;LOC113653100;LOC113645569;pik3cd;LOC113658737;LOC113661997;LOC113651488;epha2;epha4;epha5;plxna1;pard3;LOC113656440
62	map04151	PI3K-Akt signaling pathway	KEGG PATHWAY	0.0913108	0.240303	0.614308	Environmental Information Processing	Signal transduction	gene-LOC113657908|gene-LOC113663878|gene-LOC113658261|gene-phlpp2|gene-phlpp1|gene-flt4|gene-LOC113642985|gene-LOC113640103|gene-LOC113646032|gene-ppp2r2d|gene-LOC113646033|gene-kitlg|gene-irs1|gene-LOC113644020|gene-LOC113648560|gene-LOC113663326|gene-lamb3|gene-egfr|gene-LOC113648926|gene-LOC113649562|gene-LOC113644502|gene-creb3l3|gene-LOC113660651|gene-itgav|gene-LOC113646742|gene-LOC11363527…	LOC113657908;LOC113663878;LOC113658261;phlpp2;phlpp1;flt4;LOC113642985;LOC113640103;LOC113646032;ppp2r2d;LOC113646033;kitlg;irs1;LOC113644020;LOC113648560;LOC113663326;lamb3;egfr;LOC113648926;LOC113649562;LOC113644502;creb3l3;LOC113660651;itgav;LOC113646742;LOC113635277;LOC113649521;LOC113654527;LOC113658550;LOC113641914;LOC113647124;itga2;LOC113655652;LOC113650955;col6a2;LOC113660463;vegfb;LOC11…
11	map05223	Non-small cell lung cancer	KEGG PATHWAY	0.107843	0.228623	0.61692	Human Diseases	Cancer: specific types	gene-pik3cd|gene-LOC113652201|gene-LOC113652089|gene-LOC113639050|gene-egfr|gene-LOC113635277|gene-kif5b|gene-e2f3|gene-erbb2|gene-LOC113651488|gene-bax	pik3cd;LOC113652201;LOC113652089;LOC113639050;egfr;LOC113635277;kif5b;e2f3;erbb2;LOC113651488;bax
11	map05218	Melanoma	KEGG PATHWAY	0.107843	0.228623	0.61692	Human Diseases	Cancer: specific types	gene-LOC113653192|gene-pik3cd|gene-LOC113651488|gene-LOC113639050|gene-LOC113634231|gene-egfr|gene-bax|gene-e2f3|gene-LOC113634238|gene-igf1r|gene-pdgfra	LOC113653192;pik3cd;LOC113651488;LOC113639050;LOC113634231;egfr;bax;e2f3;LOC113634238;igf1r;pdgfra
34	map05203	Viral carcinogenesis	KEGG PATHWAY	0.0944444	0.245554	0.623048	Human Diseases	Cancer: overview	gene-bax|gene-LOC113639050|gene-LOC113639253|gene-LOC113639240|gene-LOC113647952|gene-ubr4|gene-LOC113634130|gene-LOC113649562|gene-LOC113656362|gene-LOC113656363|gene-LOC113656360|gene-LOC113647456|gene-LOC113649914|gene-LOC113656364|gene-rbpj|gene-LOC113647457|gene-LOC113647124|gene-LOC113647477|gene-LOC113639822|gene-LOC113652201|gene-snd1|gene-pik3cd|gene-hdac6|gene-hdac4|gene-rbpjl|gene-LOC1…	bax;LOC113639050;LOC113639253;LOC113639240;LOC113647952;ubr4;LOC113634130;LOC113649562;LOC113656362;LOC113656363;LOC113656360;LOC113647456;LOC113649914;LOC113656364;rbpj;LOC113647457;LOC113647124;LOC113647477;LOC113639822;LOC113652201;snd1;pik3cd;hdac6;hdac4;rbpjl;LOC113661997;creb3l1;creb3l3;LOC113656783;LOC113648203;LOC113653235;LOC113647467;LOC113658549;LOC113649921
40	map05163	Human cytomegalovirus infection	KEGG PATHWAY	0.0928074	0.25901	0.6428	Human Diseases	Infectious disease: viral	gene-LOC113649914|gene-LOC113646273|gene-LOC113639050|gene-LOC113638210|gene-LOC113662975|gene-egfr|gene-LOC113636612|gene-LOC113646907|gene-LOC113656363|gene-LOC113656362|gene-itgav|gene-LOC113656360|gene-LOC113647456|gene-LOC113647457|gene-LOC113656364|gene-LOC113644777|gene-LOC113647124|gene-LOC113658549|gene-LOC113653285|gene-LOC113639822|gene-LOC113662103|gene-vegfb|gene-LOC113650110|gene-LO…	LOC113649914;LOC113646273;LOC113639050;LOC113638210;LOC113662975;egfr;LOC113636612;LOC113646907;LOC113656363;LOC113656362;itgav;LOC113656360;LOC113647456;LOC113647457;LOC113656364;LOC113644777;LOC113647124;LOC113658549;LOC113653285;LOC113639822;LOC113662103;vegfb;LOC113650110;LOC113653100;elk1;pik3cd;e2f3;LOC113639240;pdgfra;LOC113635277;LOC113661997;creb3l1;creb3l3;LOC113656783;LOC113653235;LOC1…
11	map05214	Glioma	KEGG PATHWAY	0.104762	0.25779	0.644476	Human Diseases	Cancer: specific types	gene-LOC113646907|gene-LOC113662103|gene-pik3cd|gene-LOC113639050|gene-egfr|gene-LOC113635277|gene-bax|gene-e2f3|gene-LOC113653192|gene-igf1r|gene-pdgfra	LOC113646907;LOC113662103;pik3cd;LOC113639050;egfr;LOC113635277;bax;e2f3;LOC113653192;igf1r;pdgfra
10	map04923	Regulation of lipolysis in adipocytes	KEGG PATHWAY	0.106383	0.256045	0.644854	Organismal Systems	Endocrine system	gene-irs1|gene-LOC113650955|gene-LOC113635652|gene-irs2|gene-LOC113654716|gene-pde3b|gene-pik3cd|gene-LOC113654717|gene-LOC113639906|gene-LOC113647569	irs1;LOC113650955;LOC113635652;irs2;LOC113654716;pde3b;pik3cd;LOC113654717;LOC113639906;LOC113647569
2	map00750	Vitamin B6 metabolism	KEGG PATHWAY	0.166667	0.263942	0.650291	Metabolism	Metabolism of cofactors and vitamins	gene-LOC113648862|gene-LOC113660849	LOC113648862;LOC113660849
31	map05205	Proteoglycans in cancer	KEGG PATHWAY	0.0939394	0.267461	0.654221	Human Diseases	Cancer: overview	gene-cbl|gene-LOC113644401|gene-plau|gene-egfr|gene-ptpn11|gene-LOC113647952|gene-LOC113643670|gene-LOC113641462|gene-itgav|gene-LOC113635277|gene-LOC113655652|gene-LOC113641914|gene-erbb2|gene-vegfb|gene-LOC113652089|gene-rras|gene-elk1|gene-pik3cd|gene-LOC113637690|gene-LOC113653192|gene-cttn|gene-LOC113653216|gene-LOC113661997|gene-LOC113651488|gene-thbs1|gene-lynx1|gene-itga2|gene-vav2|gene-i…	cbl;LOC113644401;plau;egfr;ptpn11;LOC113647952;LOC113643670;LOC113641462;itgav;LOC113635277;LOC113655652;LOC113641914;erbb2;vegfb;LOC113652089;rras;elk1;pik3cd;LOC113637690;LOC113653192;cttn;LOC113653216;LOC113661997;LOC113651488;thbs1;lynx1;itga2;vav2;igf1r;LOC113656210;LOC113656211
18	map05133	Pertussis	KEGG PATHWAY	0.0972973	0.280128	0.661414	Human Diseases	Infectious disease: bacterial	gene-LOC113646914|gene-LOC113634866|gene-myd88|gene-LOC113662838|gene-LOC113662103|gene-LOC113649509|gene-LOC113647993|gene-LOC113649516|gene-LOC113635619|gene-LOC113654637|gene-LOC113662975|gene-LOC113653539|gene-LOC113660200|gene-LOC113647682|gene-LOC113646907|gene-LOC113649486|gene-LOC113648109|gene-LOC113639256	LOC113646914;LOC113634866;myd88;LOC113662838;LOC113662103;LOC113649509;LOC113647993;LOC113649516;LOC113635619;LOC113654637;LOC113662975;LOC113653539;LOC113660200;LOC113647682;LOC113646907;LOC113649486;LOC113648109;LOC113639256
6	map00051	Fructose and mannose metabolism	KEGG PATHWAY	0.113208	0.278128	0.670662	Metabolism	Carbohydrate metabolism	gene-pmm2|gene-LOC113661028|gene-gmppb|gene-mpi|gene-LOC113634406|gene-LOC113638260	pmm2;LOC113661028;gmppb;mpi;LOC113634406;LOC113638260
6	map00860	Porphyrin and chlorophyll metabolism	KEGG PATHWAY	0.113208	0.278128	0.670662	Metabolism	Metabolism of cofactors and vitamins	gene-hmox1|gene-LOC113651618|gene-hmox2|gene-LOC113643545|gene-LOC113654019|gene-LOC113634506	hmox1;LOC113651618;hmox2;LOC113643545;LOC113654019;LOC113634506
6	map05204	Chemical carcinogenesis - DNA adducts	KEGG PATHWAY	0.113208	0.278128	0.670662	Human Diseases	Cancer: overview	gene-LOC113650810|gene-cbr1|gene-LOC113654019|gene-LOC113658450|gene-LOC113656201|gene-LOC113656202	LOC113650810;cbr1;LOC113654019;LOC113658450;LOC113656201;LOC113656202
21	map04932	Non-alcoholic fatty liver disease	KEGG PATHWAY	0.0954545	0.289125	0.673306	Human Diseases	Endocrine and metabolic disease	gene-LOC113646914|gene-LOC113647952|gene-LOC113650955|gene-LOC113653216|gene-xbp1|gene-sdhd|gene-irs2|gene-LOC113655279|gene-LOC113662975|gene-pparg|gene-LOC113653100|gene-irs1|gene-pik3cd|gene-LOC113654717|gene-LOC113654716|gene-bax|gene-LOC113653235|gene-LOC113643040|gene-LOC113647569|gene-cebpa|gene-LOC113639256	LOC113646914;LOC113647952;LOC113650955;LOC113653216;xbp1;sdhd;irs2;LOC113655279;LOC113662975;pparg;LOC113653100;irs1;pik3cd;LOC113654717;LOC113654716;bax;LOC113653235;LOC113643040;LOC113647569;cebpa;LOC113639256
13	map04657	IL-17 signaling pathway	KEGG PATHWAY	0.100775	0.277639	0.674266	Organismal Systems	Immune system	gene-LOC113646914|gene-LOC113650205|gene-LOC113637050|gene-mapk6|gene-LOC113653100|gene-LOC113653235|gene-LOC113662975|gene-LOC113657792|gene-tab2|gene-LOC113655582|gene-traf4|gene-LOC113656210|gene-LOC113656211	LOC113646914;LOC113650205;LOC113637050;mapk6;LOC113653100;LOC113653235;LOC113662975;LOC113657792;tab2;LOC113655582;traf4;LOC113656210;LOC113656211
1	map00524	Neomycin, kanamycin and gentamicin biosynthesis	KEGG PATHWAY	0.25	0.293914	0.675208	Metabolism	Biosynthesis of other secondary metabolites	gene-LOC113661028	LOC113661028
11	map05220	Chronic myeloid leukemia	KEGG PATHWAY	0.101852	0.288137	0.675631	Human Diseases	Cancer: specific types	gene-LOC113653216|gene-LOC113639050|gene-LOC113652201|gene-smad3|gene-pik3cd|gene-LOC113635277|gene-bax|gene-ptpn11|gene-e2f3|gene-LOC113648358|gene-cbl	LOC113653216;LOC113639050;LOC113652201;smad3;pik3cd;LOC113635277;bax;ptpn11;e2f3;LOC113648358;cbl
42	map05131	Shigellosis	KEGG PATHWAY	0.0911063	0.293583	0.679035	Human Diseases	Infectious disease: bacterial	gene-bnip3|gene-fnbp1l|gene-LOC113634866|gene-LOC113662838|gene-LOC113646273|gene-LOC113663602|gene-LOC113661205|gene-LOC113661028|gene-LOC113635619|gene-LOC113662975|gene-LOC113640103|gene-LOC113641300|gene-dock1|gene-sept7|gene-LOC113647952|gene-LOC113663326|gene-LOC113649509|gene-LOC113648581|gene-LOC113647993|gene-LOC113645843|gene-egfr|gene-LOC113660826|gene-LOC113649486|gene-LOC113648109|ge…	bnip3;fnbp1l;LOC113634866;LOC113662838;LOC113646273;LOC113663602;LOC113661205;LOC113661028;LOC113635619;LOC113662975;LOC113640103;LOC113641300;dock1;sept7;LOC113647952;LOC113663326;LOC113649509;LOC113648581;LOC113647993;LOC113645843;egfr;LOC113660826;LOC113649486;LOC113648109;LOC113634801;LOC113647682;LOC113653100;LOC113660200;plcd1;foxo1;LOC113654637;pik3cd;LOC113649841;myd88;cttn;LOC113646914;L…
3	map03060	Protein export	KEGG PATHWAY	0.130435	0.299493	0.683407	Genetic Information Processing	Folding, sorting and degradation	gene-sec62|gene-srp68|gene-LOC113640740	sec62;srp68;LOC113640740
21	map05224	Breast cancer	KEGG PATHWAY	0.0945946	0.303563	0.688076	Human Diseases	Cancer: specific types	gene-LOC113653192|gene-flt4|gene-dvl3|gene-LOC113660651|gene-LOC113639050|gene-LOC113647395|gene-LOC113653100|gene-pik3cd|gene-LOC113651953|gene-egfr|gene-tcf7l2|gene-LOC113635277|gene-bax|gene-LOC113639605|gene-e2f3|gene-igf1r|gene-esr2|gene-ncoa1|gene-LOC113661246|gene-ncoa3|gene-erbb2	LOC113653192;flt4;dvl3;LOC113660651;LOC113639050;LOC113647395;LOC113653100;pik3cd;LOC113651953;egfr;tcf7l2;LOC113635277;bax;LOC113639605;e2f3;igf1r;esr2;ncoa1;LOC113661246;ncoa3;erbb2
6	map00760	Nicotinate and nicotinamide metabolism	KEGG PATHWAY	0.109091	0.30781	0.693082	Metabolism	Metabolism of cofactors and vitamins	gene-LOC113661848|gene-LOC113638619|gene-nt5e|gene-nampt|gene-LOC113648769|gene-sirt7	LOC113661848;LOC113638619;nt5e;nampt;LOC113648769;sirt7
7	map00480	Glutathione metabolism	KEGG PATHWAY	0.106061	0.31007	0.693579	Metabolism	Metabolism of other amino acids	gene-LOC113652607|gene-idh1|gene-gclc|gene-LOC113657872|gene-LOC113645723|gene-LOC113659703|gene-gclm	LOC113652607;idh1;gclc;LOC113657872;LOC113645723;LOC113659703;gclm
7	map00140	Steroid hormone biosynthesis	KEGG PATHWAY	0.106061	0.31007	0.693579	Metabolism	Lipid metabolism	gene-LOC113657587|gene-LOC113650810|gene-LOC113653892|gene-LOC113636775|gene-LOC113654019|gene-dhrs11|gene-LOC113658450	LOC113657587;LOC113650810;LOC113653892;LOC113636775;LOC113654019;dhrs11;LOC113658450
33	map05168	Herpes simplex virus 1 infection	KEGG PATHWAY	0.0909091	0.325328	0.709048	Human Diseases	Infectious disease: viral	gene-LOC113660522|gene-tlr3|gene-LOC113649914|gene-LOC113640103|gene-LOC113641462|gene-LOC113640458|gene-tab2|gene-ptpn11|gene-apaf1|gene-LOC113656695|gene-nectin2|gene-LOC113656362|gene-LOC113656363|gene-LOC113656360|gene-LOC113647456|gene-LOC113647457|gene-LOC113656364|gene-LOC113647124|gene-LOC113647477|gene-LOC113639822|gene-LOC113653285|gene-pik3cd|gene-LOC113647130|gene-myd88|gene-LOC113639…	LOC113660522;tlr3;LOC113649914;LOC113640103;LOC113641462;LOC113640458;tab2;ptpn11;apaf1;LOC113656695;nectin2;LOC113656362;LOC113656363;LOC113656360;LOC113647456;LOC113647457;LOC113656364;LOC113647124;LOC113647477;LOC113639822;LOC113653285;pik3cd;LOC113647130;myd88;LOC113639240;LOC113661997;LOC113662741;LOC113656783;LOC113653235;LOC113647467;bax;LOC113649921;LOC113661911
7	map04962	Vasopressin-regulated water reabsorption	KEGG PATHWAY	0.104478	0.323789	0.710246	Organismal Systems	Excretory system	gene-dync1li2|gene-creb3l1|gene-creb3l3|gene-dync1h1|gene-dync1i2|gene-LOC113640732|gene-LOC113658549	dync1li2;creb3l1;creb3l3;dync1h1;dync1i2;LOC113640732;LOC113658549
14	map04912	GnRH signaling pathway	KEGG PATHWAY	0.0965517	0.322287	0.711543	Organismal Systems	Endocrine system	gene-LOC113646914|gene-LOC113647952|gene-LOC113661997|gene-LOC113662103|gene-map2k7|gene-elk1|gene-LOC113641488|gene-egfr|gene-LOC113635277|gene-map3k2|gene-LOC113646907|gene-pld1|gene-LOC113644777|gene-map3k3	LOC113646914;LOC113647952;LOC113661997;LOC113662103;map2k7;elk1;LOC113641488;egfr;LOC113635277;map3k2;LOC113646907;pld1;LOC113644777;map3k3
27	map04530	Tight junction	KEGG PATHWAY	0.0912162	0.339683	0.726365	Cellular Processes	Cellular community - eukaryotes	gene-marveld2|gene-LOC113663602|gene-map2k7|gene-LOC113647379|gene-LOC113652884|gene-LOC113641300|gene-ppp2r2d|gene-LOC113647952|gene-LOC113639050|gene-LOC113658737|gene-LOC113642136|gene-LOC113647550|gene-erbb2|gene-cldn7|gene-tjap1|gene-f11r|gene-LOC113660463|gene-cttn|gene-LOC113646914|gene-LOC113661997|gene-pard3|gene-LOC113634258|gene-LOC113662446|gene-LOC113646654|gene-llgl2|gene-LOC1136625…	marveld2;LOC113663602;map2k7;LOC113647379;LOC113652884;LOC113641300;ppp2r2d;LOC113647952;LOC113639050;LOC113658737;LOC113642136;LOC113647550;erbb2;cldn7;tjap1;f11r;LOC113660463;cttn;LOC113646914;LOC113661997;pard3;LOC113634258;LOC113662446;LOC113646654;llgl2;LOC113662585;LOC113663392
6	map00513	Various types of N-glycan biosynthesis	KEGG PATHWAY	0.105263	0.337995	0.727331	Metabolism	Glycan biosynthesis and metabolism	gene-LOC113647197|gene-LOC113657294|gene-LOC113634768|gene-mgat4a|gene-alg2|gene-stt3b	LOC113647197;LOC113657294;LOC113634768;mgat4a;alg2;stt3b
7	map00830	Retinol metabolism	KEGG PATHWAY	0.102941	0.337602	0.731112	Metabolism	Metabolism of cofactors and vitamins	gene-LOC113648068|gene-LOC113640294|gene-LOC113650810|gene-LOC113654019|gene-LOC113658450|gene-LOC113646782|gene-LOC113652191	LOC113648068;LOC113640294;LOC113650810;LOC113654019;LOC113658450;LOC113646782;LOC113652191
3	map00770	Pantothenate and CoA biosynthesis	KEGG PATHWAY	0.12	0.346616	0.736558	Metabolism	Metabolism of cofactors and vitamins	gene-LOC113662056|gene-LOC113662455|gene-pank1	LOC113662056;LOC113662455;pank1
3	map00532	Glycosaminoglycan biosynthesis - chondroitin sulfate / dermatan sulfate	KEGG PATHWAY	0.12	0.346616	0.736558	Metabolism	Glycan biosynthesis and metabolism	gene-b3gat3|gene-chpf|gene-LOC113661309	b3gat3;chpf;LOC113661309
20	map04150	mTOR signaling pathway	KEGG PATHWAY	0.0917431	0.359829	0.741467	Environmental Information Processing	Signal transduction	gene-LOC113661636|gene-LOC113650955|gene-LOC113653285|gene-LOC113663326|gene-dvl3|gene-LOC113652089|gene-LOC113657397|gene-LOC113647395|gene-LOC113653100|gene-LOC113651953|gene-irs1|gene-pik3cd|gene-LOC113660826|gene-LOC113654716|gene-LOC113635277|gene-LOC113653192|gene-LOC113663981|gene-LOC113640707|gene-igf1r|gene-LOC113661288	LOC113661636;LOC113650955;LOC113653285;LOC113663326;dvl3;LOC113652089;LOC113657397;LOC113647395;LOC113653100;LOC113651953;irs1;pik3cd;LOC113660826;LOC113654716;LOC113635277;LOC113653192;LOC113663981;LOC113640707;igf1r;LOC113661288
14	map05410	Hypertrophic cardiomyopathy	KEGG PATHWAY	0.0939597	0.359729	0.745781	Human Diseases	Cardiovascular disease	gene-LOC113657908|gene-LOC113663672|gene-LOC113653216|gene-LOC113654800|gene-LOC113663878|gene-LOC113659221|gene-itgav|gene-LOC113646033|gene-itga2|gene-LOC113662065|gene-LOC113660301|gene-ace|gene-LOC113646032|gene-itga8	LOC113657908;LOC113663672;LOC113653216;LOC113654800;LOC113663878;LOC113659221;itgav;LOC113646033;itga2;LOC113662065;LOC113660301;ace;LOC113646032;itga8
17	map04630	JAK-STAT signaling pathway	KEGG PATHWAY	0.0928962	0.356132	0.747437	Environmental Information Processing	Signal transduction	gene-LOC113658550|gene-LOC113648926|gene-stam|gene-LOC113660522|gene-LOC113652201|gene-csf3r|gene-LOC113640103|gene-pik3cd|gene-egfr|gene-LOC113635277|gene-LOC113649521|gene-ptpn11|gene-LOC113636746|gene-LOC113639253|gene-pdgfra|gene-LOC113647124|gene-LOC113657843	LOC113658550;LOC113648926;stam;LOC113660522;LOC113652201;csf3r;LOC113640103;pik3cd;egfr;LOC113635277;LOC113649521;ptpn11;LOC113636746;LOC113639253;pdgfra;LOC113647124;LOC113657843
2	map00360	Phenylalanine metabolism	KEGG PATHWAY	0.133333	0.359109	0.749061	Metabolism	Amino acid metabolism	gene-LOC113654495|gene-il4i1	LOC113654495;il4i1
10	map04146	Peroxisome	KEGG PATHWAY	0.0961538	0.366411	0.750481	Cellular Processes	Transport and catabolism	gene-hsd17b4|gene-idh1|gene-mpv17l2|gene-acsl5|gene-LOC113650180|gene-paox|gene-crot|gene-LOC113663499|gene-LOC113649924|gene-agps	hsd17b4;idh1;mpv17l2;acsl5;LOC113650180;paox;crot;LOC113663499;LOC113649924;agps
25	map05208	Chemical carcinogenesis - reactive oxygen species	KEGG PATHWAY	0.0899281	0.374858	0.763184	Human Diseases	Cancer: overview	gene-LOC113644088|gene-map2k7|gene-LOC113644401|gene-cbr1|gene-ptpn11|gene-pld1|gene-LOC113636158|gene-LOC113651854|gene-as3mt|gene-keap1|gene-egfr|gene-LOC113635277|gene-sdhd|gene-vegfb|gene-LOC113634424|gene-LOC113652089|gene-LOC113643670|gene-LOC113641488|gene-pik3cd|gene-hmox1|gene-LOC113634506|gene-LOC113646914|gene-LOC113661997|gene-abl2|gene-LOC113651488	LOC113644088;map2k7;LOC113644401;cbr1;ptpn11;pld1;LOC113636158;LOC113651854;as3mt;keap1;egfr;LOC113635277;sdhd;vegfb;LOC113634424;LOC113652089;LOC113643670;LOC113641488;pik3cd;hmox1;LOC113634506;LOC113646914;LOC113661997;abl2;LOC113651488
5	map00260	Glycine, serine and threonine metabolism	KEGG PATHWAY	0.102041	0.387916	0.785068	Metabolism	Amino acid metabolism	gene-LOC113654495|gene-gldc|gene-LOC113636474|gene-amt|gene-LOC113638765	LOC113654495;gldc;LOC113636474;amt;LOC113638765
6	map00601	Glycosphingolipid biosynthesis - lacto and neolacto series	KEGG PATHWAY	0.0983607	0.399059	0.80284	Metabolism	Glycan biosynthesis and metabolism	gene-b4galt4|gene-LOC113640042|gene-LOC113657060|gene-LOC113642618|gene-LOC113656726|gene-LOC113656736	b4galt4;LOC113640042;LOC113657060;LOC113642618;LOC113656726;LOC113656736
12	map05210	Colorectal cancer	KEGG PATHWAY	0.0916031	0.409994	0.810453	Human Diseases	Cancer: specific types	gene-LOC113646914|gene-LOC113653216|gene-pik3cd|gene-LOC113640287|gene-LOC113639605|gene-LOC113653100|gene-LOC113640103|gene-smad3|gene-egfr|gene-tcf7l2|gene-LOC113635277|gene-bax	LOC113646914;LOC113653216;pik3cd;LOC113640287;LOC113639605;LOC113653100;LOC113640103;smad3;egfr;tcf7l2;LOC113635277;bax
1	map00981	Insect hormone biosynthesis	KEGG PATHWAY	0.166667	0.4067	0.813399	Metabolism	Metabolism of terpenoids and polyketides	gene-LOC113662455	LOC113662455
1	map00400	Phenylalanine, tyrosine and tryptophan biosynthesis	KEGG PATHWAY	0.166667	0.4067	0.813399	Metabolism	Amino acid metabolism	gene-il4i1	il4i1
4	map04950	Maturity onset diabetes of the young	KEGG PATHWAY	0.1	0.430091	0.830857	Human Diseases	Endocrine and metabolic disease	gene-slc2a2|gene-nr5a2|gene-hnf4a|gene-LOC113650955	slc2a2;nr5a2;hnf4a;LOC113650955
6	map04960	Aldosterone-regulated sodium reabsorption	KEGG PATHWAY	0.0952381	0.429554	0.834562	Organismal Systems	Excretory system	gene-LOC113650955|gene-LOC113649012|gene-LOC113652089|gene-irs1|gene-pik3cd|gene-LOC113654716	LOC113650955;LOC113649012;LOC113652089;irs1;pik3cd;LOC113654716
28	map04810	Regulation of actin cytoskeleton	KEGG PATHWAY	0.0872274	0.428489	0.837277	Cellular Processes	Cell motility	gene-LOC113657908|gene-LOC113663878|gene-LOC113663602|gene-LOC113652884|gene-arhgef6|gene-dock1|gene-egfr|gene-LOC113647952|gene-LOC113641462|gene-LOC113645843|gene-itgav|gene-LOC113635277|gene-LOC113634801|gene-LOC113646032|gene-LOC113650955|gene-pip4k2a|gene-rras|gene-pik3cd|gene-LOC113653539|gene-pdgfra|gene-iqgap3|gene-LOC113661997|gene-LOC113659221|gene-LOC113658445|gene-LOC113646033|gene-it…	LOC113657908;LOC113663878;LOC113663602;LOC113652884;arhgef6;dock1;egfr;LOC113647952;LOC113641462;LOC113645843;itgav;LOC113635277;LOC113634801;LOC113646032;LOC113650955;pip4k2a;rras;pik3cd;LOC113653539;pdgfra;iqgap3;LOC113661997;LOC113659221;LOC113658445;LOC113646033;itga2;vav2;itga8
8	map04961	Endocrine and other factor-regulated calcium reabsorption	KEGG PATHWAY	0.0930233	0.426974	0.839139	Organismal Systems	Excretory system	gene-LOC113660525|gene-LOC113640508|gene-LOC113635557|gene-LOC113649012|gene-cltb|gene-ap2a1|gene-vdr|gene-LOC113662065	LOC113660525;LOC113640508;LOC113635557;LOC113649012;cltb;ap2a1;vdr;LOC113662065
4	map00640	Propanoate metabolism	KEGG PATHWAY	0.097561	0.449158	0.862789	Metabolism	Carbohydrate metabolism	gene-acat2|gene-sucla2|gene-suclg2|gene-acss3	acat2;sucla2;suclg2;acss3
5	map00071	Fatty acid degradation	KEGG PATHWAY	0.0943396	0.455397	0.865	Metabolism	Lipid metabolism	gene-acsl5|gene-LOC113648527|gene-acadvl|gene-acat2|gene-LOC113662455	acsl5;LOC113648527;acadvl;acat2;LOC113662455
5	map00280	Valine, leucine and isoleucine degradation	KEGG PATHWAY	0.0943396	0.455397	0.865	Metabolism	Amino acid metabolism	gene-acat2|gene-hmgcs1|gene-aacs|gene-LOC113662455|gene-il4i1	acat2;hmgcs1;aacs;LOC113662455;il4i1
35	map04514	Cell adhesion molecules	KEGG PATHWAY	0.0857843	0.454084	0.867351	Environmental Information Processing	Signaling molecules and interaction	gene-LOC113663878|gene-LOC113656783|gene-LOC113650122|gene-LOC113651453|gene-LOC113649914|gene-LOC113634258|gene-LOC113640458|gene-LOC113656695|gene-LOC113653973|gene-itgav|gene-nectin2|gene-LOC113656362|gene-LOC113656363|gene-LOC113656360|gene-LOC113642136|gene-LOC113647457|gene-LOC113656364|gene-LOC113647456|gene-LOC113647477|gene-cldn7|gene-LOC113660465|gene-f11r|gene-LOC113639822|gene-ptprf|g…	LOC113663878;LOC113656783;LOC113650122;LOC113651453;LOC113649914;LOC113634258;LOC113640458;LOC113656695;LOC113653973;itgav;nectin2;LOC113656362;LOC113656363;LOC113656360;LOC113642136;LOC113647457;LOC113656364;LOC113647456;LOC113647477;cldn7;LOC113660465;f11r;LOC113639822;ptprf;LOC113657798;LOC113653539;LOC113639240;LOC113634238;LOC113648072;LOC113634231;LOC113647467;LOC113646033;LOC113646032;LOC1…
37	map04145	Phagosome	KEGG PATHWAY	0.0852535	0.467015	0.877265	Cellular Processes	Transport and catabolism	gene-LOC113641679|gene-LOC113660336|gene-dync1h1|gene-LOC113649914|gene-LOC113643114|gene-LOC113640458|gene-LOC113640732|gene-LOC113653539|gene-marco|gene-thbs1|gene-LOC113656695|gene-LOC113656362|gene-itgav|gene-LOC113656360|gene-LOC113647456|gene-LOC113655652|gene-LOC113656364|gene-LOC113647457|gene-LOC113647477|gene-LOC113650136|gene-LOC113639822|gene-dync1li2|gene-LOC113640740|gene-dync1i2|ge…	LOC113641679;LOC113660336;dync1h1;LOC113649914;LOC113643114;LOC113640458;LOC113640732;LOC113653539;marco;thbs1;LOC113656695;LOC113656362;itgav;LOC113656360;LOC113647456;LOC113655652;LOC113656364;LOC113647457;LOC113647477;LOC113650136;LOC113639822;dync1li2;LOC113640740;dync1i2;LOC113637690;LOC113656363;LOC113639240;canx;LOC113662764;stx18;LOC113656783;LOC113648578;LOC113647467;stx7;itga2;hgs;LOC11…
11	map03015	mRNA surveillance pathway	KEGG PATHWAY	0.0873016	0.481899	0.900251	Genetic Information Processing	Translation	gene-papolg|gene-LOC113660463|gene-upf1|gene-LOC113641462|gene-LOC113654884|gene-smg5|gene-ppp2r2d|gene-LOC113635267|gene-LOC113663392|gene-smg6|gene-smg7	papolg;LOC113660463;upf1;LOC113641462;LOC113654884;smg5;ppp2r2d;LOC113635267;LOC113663392;smg6;smg7
10	map04914	Progesterone-mediated oocyte maturation	KEGG PATHWAY	0.0869565	0.492258	0.914578	Organismal Systems	Endocrine system	gene-LOC113646914|gene-LOC113650955|gene-LOC113653192|gene-pde3b|gene-pik3cd|gene-cdc25b|gene-LOC113655582|gene-cpeb4|gene-LOC113663981|gene-igf1r	LOC113646914;LOC113650955;LOC113653192;pde3b;pik3cd;cdc25b;LOC113655582;cpeb4;LOC113663981;igf1r
5	map05216	Thyroid cancer	KEGG PATHWAY	0.0892857	0.504626	0.932461	Human Diseases	Cancer: specific types	gene-tcf7l2|gene-LOC113634238|gene-LOC113634231|gene-pparg|gene-bax	tcf7l2;LOC113634238;LOC113634231;pparg;bax
16	map04935	Growth hormone synthesis, secretion and action	KEGG PATHWAY	0.0842105	0.52041	0.956429	Organismal Systems	Endocrine system	gene-LOC113646914|gene-LOC113647569|gene-LOC113648926|gene-pik3cd|gene-LOC113652201|gene-creb3l3|gene-irs2|gene-LOC113653100|gene-irs1|gene-LOC113663678|gene-LOC113654717|gene-LOC113654716|gene-LOC113635277|gene-LOC113658549|gene-creb3l1|gene-LOC113658550	LOC113646914;LOC113647569;LOC113648926;pik3cd;LOC113652201;creb3l3;irs2;LOC113653100;irs1;LOC113663678;LOC113654717;LOC113654716;LOC113635277;LOC113658549;creb3l1;LOC113658550
42	map04010	MAPK signaling pathway	KEGG PATHWAY	0.0831683	0.528963	0.961751	Environmental Information Processing	Signal transduction	gene-LOC113642985|gene-kitlg|gene-LOC113646273|gene-flt4|gene-map2k7|gene-tab2|gene-cdc25b|gene-LOC113652235|gene-LOC113652236|gene-LOC113652237|gene-map3k3|gene-LOC113663981|gene-LOC113647952|gene-egfr|gene-LOC113646742|gene-LOC113635277|gene-map3k2|gene-LOC113648358|gene-LOC113641914|gene-erbb2|gene-LOC113650955|gene-dusp3|gene-vegfb|gene-LOC113660651|gene-rras|gene-elk1|gene-LOC113652206|gene-…	LOC113642985;kitlg;LOC113646273;flt4;map2k7;tab2;cdc25b;LOC113652235;LOC113652236;LOC113652237;map3k3;LOC113663981;LOC113647952;egfr;LOC113646742;LOC113635277;map3k2;LOC113648358;LOC113641914;erbb2;LOC113650955;dusp3;vegfb;LOC113660651;rras;elk1;LOC113652206;LOC113653329;LOC113653192;pdgfra;LOC113646914;LOC113653216;myd88;LOC113651488;LOC113653235;epha2;ppp5c;LOC113648916;ppm1a;ppm1b;igf1r;map4k3
3	map00790	Folate biosynthesis	KEGG PATHWAY	0.0909091	0.526478	0.962378	Metabolism	Metabolism of cofactors and vitamins	gene-cbr1|gene-LOC113651179|gene-fpgs	cbr1;LOC113651179;fpgs
9	map04917	Prolactin signaling pathway	KEGG PATHWAY	0.0841121	0.538771	0.969218	Organismal Systems	Endocrine system	gene-LOC113646914|gene-LOC113650955|gene-LOC113661997|gene-LOC113652201|gene-LOC113653100|gene-slc2a2|gene-pik3cd|gene-LOC113635277|gene-esr2	LOC113646914;LOC113650955;LOC113661997;LOC113652201;LOC113653100;slc2a2;pik3cd;LOC113635277;esr2
5	map00590	Arachidonic acid metabolism	KEGG PATHWAY	0.0862069	0.536444	0.970165	Metabolism	Lipid metabolism	gene-LOC113635652|gene-cbr1|gene-LOC113638852|gene-LOC113633939|gene-pla2g12b	LOC113635652;cbr1;LOC113638852;LOC113633939;pla2g12b
3	map00534	Glycosaminoglycan biosynthesis - heparan sulfate / heparin	KEGG PATHWAY	0.0882353	0.547085	0.978994	Metabolism	Glycan biosynthesis and metabolism	gene-LOC113646898|gene-LOC113636763|gene-b3gat3	LOC113646898;LOC113636763;b3gat3
16	map04659	Th17 cell differentiation	KEGG PATHWAY	0.0824742	0.555014	0.987983	Organismal Systems	Immune system	gene-LOC113646914|gene-LOC113643670|gene-rora|gene-LOC113646273|gene-LOC113656695|gene-LOC113652201|gene-LOC113653216|gene-LOC113644401|gene-smad3|gene-LOC113640458|gene-LOC113649521|gene-LOC113662310|gene-LOC113639253|gene-LOC113651854|gene-LOC113647124|gene-LOC113655582	LOC113646914;LOC113643670;rora;LOC113646273;LOC113656695;LOC113652201;LOC113653216;LOC113644401;smad3;LOC113640458;LOC113649521;LOC113662310;LOC113639253;LOC113651854;LOC113647124;LOC113655582
3	map00040	Pentose and glucuronate interconversions	KEGG PATHWAY	0.0857143	0.567156	1	Metabolism	Carbohydrate metabolism	gene-LOC113654019|gene-dcxr|gene-ugp2	LOC113654019;dcxr;ugp2
6	map04340	Hedgehog signaling pathway	KEGG PATHWAY	0.0821918	0.575266	1	Environmental Information Processing	Signal transduction	gene-LOC113653100|gene-megf8|gene-LOC113640103|gene-LOC113639177|gene-LOC113662574|gene-smurf1	LOC113653100;megf8;LOC113640103;LOC113639177;LOC113662574;smurf1
16	map04926	Relaxin signaling pathway	KEGG PATHWAY	0.0812183	0.580394	1	Organismal Systems	Endocrine system	gene-LOC113658737|gene-LOC113646914|gene-LOC113653216|gene-LOC113661997|gene-pik3cd|gene-vegfb|gene-map2k7|gene-creb3l3|gene-egfr|gene-LOC113650205|gene-LOC113635277|gene-LOC113658549|gene-creb3l1|gene-LOC113654527|gene-LOC113656210|gene-LOC113656211	LOC113658737;LOC113646914;LOC113653216;LOC113661997;pik3cd;vegfb;map2k7;creb3l3;egfr;LOC113650205;LOC113635277;LOC113658549;creb3l1;LOC113654527;LOC113656210;LOC113656211
7	map00970	Aminoacyl-tRNA biosynthesis	KEGG PATHWAY	0.0813953	0.582425	1	Genetic Information Processing	Translation	gene-tars|gene-mars|gene-LOC113652469|gene-farsa|gene-aars|gene-kars|gene-lars	tars;mars;LOC113652469;farsa;aars;kars;lars
9	map05031	Amphetamine addiction	KEGG PATHWAY	0.0810811	0.584047	1	Human Diseases	Substance dependence	gene-slc18a1|gene-LOC113646907|gene-LOC113662103|gene-LOC113641462|gene-creb3l1|gene-creb3l3|gene-LOC113654495|gene-LOC113641362|gene-LOC113658549	slc18a1;LOC113646907;LOC113662103;LOC113641462;creb3l1;creb3l3;LOC113654495;LOC113641362;LOC113658549
45	map05130	Pathogenic Escherichia coli infection	KEGG PATHWAY	0.0813743	0.589621	1	Human Diseases	Infectious disease: bacterial	gene-LOC113634866|gene-LOC113662838|gene-LOC113646273|gene-LOC113663602|gene-LOC113647379|gene-sec24c|gene-LOC113635619|gene-LOC113662975|gene-LOC113652884|gene-LOC113641300|gene-LOC113634258|gene-tab2|gene-ptpn11|gene-LOC113639256|gene-LOC113647952|gene-LOC113649509|gene-LOC113648581|gene-LOC113647993|gene-LOC113645843|gene-LOC113642136|gene-LOC113657494|gene-LOC113649486|gene-LOC113657455|gene-…	LOC113634866;LOC113662838;LOC113646273;LOC113663602;LOC113647379;sec24c;LOC113635619;LOC113662975;LOC113652884;LOC113641300;LOC113634258;tab2;ptpn11;LOC113639256;LOC113647952;LOC113649509;LOC113648581;LOC113647993;LOC113645843;LOC113642136;LOC113657494;LOC113649486;LOC113657455;LOC113648109;sec24b;LOC113647682;cldn7;LOC113643127;LOC113660200;LOC113654637;ncl;myd88;cttn;LOC113646914;LOC113661997;L…
12	map04350	TGF-beta signaling pathway	KEGG PATHWAY	0.0794702	0.611151	1	Environmental Information Processing	Signal transduction	gene-smad3|gene-LOC113663629|gene-LOC113653216|gene-LOC113660463|gene-LOC113645308|gene-smurf1|gene-thbs1|gene-fbn1|gene-LOC113655652|gene-zfyve16|gene-LOC113663392|gene-acvr2b	smad3;LOC113663629;LOC113653216;LOC113660463;LOC113645308;smurf1;thbs1;fbn1;LOC113655652;zfyve16;LOC113663392;acvr2b
6	map00983	Drug metabolism - other enzymes	KEGG PATHWAY	0.0789474	0.615296	1	Metabolism	Xenobiotics biodegradation and metabolism	gene-gmps|gene-LOC113654019|gene-LOC113649156|gene-umps|gene-LOC113637405|gene-hprt1	gmps;LOC113654019;LOC113649156;umps;LOC113637405;hprt1
1	map04122	Sulfur relay system	KEGG PATHWAY	0.0909091	0.616043	1	Genetic Information Processing	Folding, sorting and degradation	gene-LOC113640131	LOC113640131
3	map04320	Dorso-ventral axis formation	KEGG PATHWAY	0.0789474	0.623964	1	Organismal Systems	Development and regeneration	gene-egfr|gene-LOC113635277|gene-cpeb4	egfr;LOC113635277;cpeb4
13	map04114	Oocyte meiosis	KEGG PATHWAY	0.0783133	0.633596	1	Cellular Processes	Cell growth and death	gene-LOC113650955|gene-LOC113634130|gene-LOC113653192|gene-LOC113662103|gene-LOC113660463|gene-LOC113649562|gene-LOC113641462|gene-LOC113663392|gene-cpeb4|gene-LOC113646907|gene-LOC113634356|gene-LOC113663981|gene-igf1r	LOC113650955;LOC113634130;LOC113653192;LOC113662103;LOC113660463;LOC113649562;LOC113641462;LOC113663392;cpeb4;LOC113646907;LOC113634356;LOC113663981;igf1r
3	map04392	Hippo signaling pathway - multiple species	KEGG PATHWAY	0.075	0.658883	1	Environmental Information Processing	Signal transduction	gene-LOC113650223|gene-dchs2|gene-lats1	LOC113650223;dchs2;lats1
5	map04913	Ovarian steroidogenesis	KEGG PATHWAY	0.0746269	0.666106	1	Organismal Systems	Endocrine system	gene-LOC113653892|gene-LOC113650955|gene-LOC113653192|gene-igf1r|gene-ldlr	LOC113653892;LOC113650955;LOC113653192;igf1r;ldlr
10	map03018	RNA degradation	KEGG PATHWAY	0.0757576	0.669524	1	Genetic Information Processing	Folding, sorting and degradation	gene-cnot1|gene-xrn1|gene-LOC113641307|gene-hspd1|gene-hspa9|gene-LOC113646940|gene-LOC113641263|gene-LOC113652915|gene-dis3|gene-exosc2	cnot1;xrn1;LOC113641307;hspd1;hspa9;LOC113646940;LOC113641263;LOC113652915;dis3;exosc2
35	map05169	Epstein-Barr virus infection	KEGG PATHWAY	0.0784753	0.671022	1	Human Diseases	Infectious disease: viral	gene-psmc4|gene-LOC113660522|gene-map2k7|gene-LOC113649914|gene-LOC113640103|gene-LOC113640458|gene-tab2|gene-sin3a|gene-apaf1|gene-LOC113656695|gene-LOC113639050|gene-LOC113656362|gene-LOC113656363|gene-LOC113656360|gene-LOC113647456|gene-LOC113647457|gene-LOC113656364|gene-rbpj|gene-LOC113647124|gene-LOC113647477|gene-LOC113639822|gene-LOC113639025|gene-pik3cd|gene-e2f3|gene-LOC113639240|gene-r…	psmc4;LOC113660522;map2k7;LOC113649914;LOC113640103;LOC113640458;tab2;sin3a;apaf1;LOC113656695;LOC113639050;LOC113656362;LOC113656363;LOC113656360;LOC113647456;LOC113647457;LOC113656364;rbpj;LOC113647124;LOC113647477;LOC113639822;LOC113639025;pik3cd;e2f3;LOC113639240;rbpjl;LOC113636778;LOC113646914;myd88;LOC113656783;LOC113648203;LOC113653235;LOC113647467;bax;LOC113649921
9	map05144	Malaria	KEGG PATHWAY	0.075	0.677533	1	Human Diseases	Infectious disease: parasitic	gene-LOC113653216|gene-myd88|gene-LOC113662764|gene-LOC113642754|gene-LOC113648072|gene-LOC113662975|gene-thbs1|gene-LOC113655652|gene-LOC113651488	LOC113653216;myd88;LOC113662764;LOC113642754;LOC113648072;LOC113662975;thbs1;LOC113655652;LOC113651488
5	map05110	Vibrio cholerae infection	KEGG PATHWAY	0.0735294	0.678946	1	Human Diseases	Infectious disease: bacterial	gene-LOC113648581|gene-LOC113641679|gene-LOC113647379|gene-LOC113640740|gene-LOC113639638	LOC113648581;LOC113641679;LOC113647379;LOC113640740;LOC113639638
18	map04722	Neurotrophin signaling pathway	KEGG PATHWAY	0.0762712	0.687371	1	Organismal Systems	Nervous system	gene-LOC113646914|gene-LOC113647952|gene-LOC113634130|gene-LOC113646907|gene-LOC113662103|gene-map2k7|gene-sh2b3|gene-LOC113653100|gene-LOC113640103|gene-irs1|gene-pik3cd|gene-LOC113654716|gene-LOC113635277|gene-bax|gene-ptpn11|gene-map3k3|gene-LOC113663981|gene-LOC113652089	LOC113646914;LOC113647952;LOC113634130;LOC113646907;LOC113662103;map2k7;sh2b3;LOC113653100;LOC113640103;irs1;pik3cd;LOC113654716;LOC113635277;bax;ptpn11;map3k3;LOC113663981;LOC113652089
16	map04728	Dopaminergic synapse	KEGG PATHWAY	0.0758294	0.689913	1	Organismal Systems	Nervous system	gene-LOC113646914|gene-slc18a1|gene-LOC113646907|gene-LOC113662103|gene-LOC113660463|gene-creb3l1|gene-creb3l3|gene-LOC113641462|gene-LOC113653100|gene-LOC113648597|gene-LOC113653329|gene-ppp2r2d|gene-LOC113654495|gene-kif5b|gene-LOC113663392|gene-LOC113658549	LOC113646914;slc18a1;LOC113646907;LOC113662103;LOC113660463;creb3l1;creb3l3;LOC113641462;LOC113653100;LOC113648597;LOC113653329;ppp2r2d;LOC113654495;kif5b;LOC113663392;LOC113658549
16	map04670	Leukocyte transendothelial migration	KEGG PATHWAY	0.0758294	0.689913	1	Organismal Systems	Immune system	gene-cldn7|gene-LOC113647952|gene-f11r|gene-vav2|gene-LOC113651453|gene-LOC113653539|gene-LOC113648072|gene-pik3cd|gene-LOC113634258|gene-LOC113642136|gene-LOC113656210|gene-LOC113653723|gene-ptpn11|gene-LOC113644777|gene-LOC113634801|gene-LOC113656211	cldn7;LOC113647952;f11r;vav2;LOC113651453;LOC113653539;LOC113648072;pik3cd;LOC113634258;LOC113642136;LOC113656210;LOC113653723;ptpn11;LOC113644777;LOC113634801;LOC113656211
3	map00982	Drug metabolism - cytochrome P450	KEGG PATHWAY	0.0714286	0.691396	1	Metabolism	Xenobiotics biodegradation and metabolism	gene-LOC113654495|gene-LOC113654019|gene-LOC113658732	LOC113654495;LOC113654019;LOC113658732
3	map04341	Hedgehog signaling pathway - fly	KEGG PATHWAY	0.0714286	0.691396	1	Environmental Information Processing	Signal transduction	gene-smurf1|gene-LOC113653100|gene-LOC113639177	smurf1;LOC113653100;LOC113639177
4	map04624	Toll and Imd signaling pathway	KEGG PATHWAY	0.0714286	0.696844	1	Organismal Systems	Immune system	gene-LOC113646914|gene-map2k7|gene-tab2|gene-myd88	LOC113646914;map2k7;tab2;myd88
17	map05162	Measles	KEGG PATHWAY	0.0755556	0.698969	1	Human Diseases	Infectious disease: viral	gene-LOC113646914|gene-apaf1|gene-myd88|gene-LOC113660522|gene-LOC113652201|gene-LOC113639050|gene-LOC113653100|gene-LOC113640103|gene-LOC113652206|gene-LOC113648747|gene-pik3cd|gene-tab2|gene-bax|gene-LOC113652236|gene-LOC113652237|gene-LOC113647124|gene-LOC113652235	LOC113646914;apaf1;myd88;LOC113660522;LOC113652201;LOC113639050;LOC113653100;LOC113640103;LOC113652206;LOC113648747;pik3cd;tab2;bax;LOC113652236;LOC113652237;LOC113647124;LOC113652235
6	map05030	Cocaine addiction	KEGG PATHWAY	0.0722892	0.699829	1	Human Diseases	Substance dependence	gene-slc18a1|gene-creb3l1|gene-creb3l3|gene-LOC113654495|gene-LOC113641362|gene-LOC113658549	slc18a1;creb3l1;creb3l3;LOC113654495;LOC113641362;LOC113658549
11	map04658	Th1 and Th2 cell differentiation	KEGG PATHWAY	0.0733333	0.71409	1	Organismal Systems	Immune system	gene-LOC113646914|gene-LOC113656695|gene-LOC113652201|gene-LOC113651521|gene-LOC113648203|gene-LOC113640458|gene-LOC113649521|gene-rbpj|gene-rbpjl|gene-LOC113661246|gene-LOC113647124	LOC113646914;LOC113656695;LOC113652201;LOC113651521;LOC113648203;LOC113640458;LOC113649521;rbpj;rbpjl;LOC113661246;LOC113647124
19	map04625	C-type lectin receptor signaling pathway	KEGG PATHWAY	0.0750988	0.715695	1	Organismal Systems	Immune system	gene-LOC113646914|gene-LOC113634866|gene-LOC113660200|gene-LOC113662838|gene-LOC113662103|gene-LOC113660522|gene-LOC113647993|gene-LOC113649516|gene-LOC113635619|gene-rras|gene-LOC113649509|gene-LOC113654637|gene-pik3cd|gene-ptpn11|gene-LOC113661997|gene-LOC113646907|gene-LOC113649486|gene-LOC113648109|gene-LOC113647682	LOC113646914;LOC113634866;LOC113660200;LOC113662838;LOC113662103;LOC113660522;LOC113647993;LOC113649516;LOC113635619;rras;LOC113649509;LOC113654637;pik3cd;ptpn11;LOC113661997;LOC113646907;LOC113649486;LOC113648109;LOC113647682
3	map04130	SNARE interactions in vesicular transport	KEGG PATHWAY	0.0681818	0.721517	1	Genetic Information Processing	Folding, sorting and degradation	gene-stx7|gene-stx18|gene-gosr2	stx7;stx18;gosr2
7	map04330	Notch signaling pathway	KEGG PATHWAY	0.0707071	0.727902	1	Environmental Information Processing	Signal transduction	gene-atxn1|gene-dvl3|gene-LOC113648203|gene-rbpj|gene-atxn1l|gene-rbpjl|gene-LOC113661246	atxn1;dvl3;LOC113648203;rbpj;atxn1l;rbpjl;LOC113661246
29	map05170	Human immunodeficiency virus 1 infection	KEGG PATHWAY	0.0759162	0.727971	1	Human Diseases	Infectious disease: viral	gene-map2k7|gene-LOC113649914|gene-LOC113640103|gene-tab2|gene-ap1g1|gene-LOC113646907|gene-LOC113656362|gene-LOC113656363|gene-LOC113656360|gene-ap1m1|gene-LOC113647457|gene-LOC113656364|gene-LOC113647456|gene-LOC113647477|gene-LOC113639822|gene-LOC113662103|gene-pik3cd|gene-LOC113644777|gene-LOC113639240|gene-LOC113646914|gene-myd88|gene-ap1b1|gene-ap1s2|gene-LOC113656783|gene-LOC113653235|gene…	map2k7;LOC113649914;LOC113640103;tab2;ap1g1;LOC113646907;LOC113656362;LOC113656363;LOC113656360;ap1m1;LOC113647457;LOC113656364;LOC113647456;LOC113647477;LOC113639822;LOC113662103;pik3cd;LOC113644777;LOC113639240;LOC113646914;myd88;ap1b1;ap1s2;LOC113656783;LOC113653235;atr;LOC113647467;bax;LOC113649921
8	map04924	Renin secretion	KEGG PATHWAY	0.0707965	0.734329	1	Organismal Systems	Endocrine system	gene-LOC113639366|gene-LOC113646907|gene-LOC113662103|gene-LOC113663328|gene-LOC113650110|gene-pde3b|gene-ctsb|gene-ace	LOC113639366;LOC113646907;LOC113662103;LOC113663328;LOC113650110;pde3b;ctsb;ace
31	map04014	Ras signaling pathway	KEGG PATHWAY	0.0757946	0.736535	1	Environmental Information Processing	Signal transduction	gene-LOC113642985|gene-kitlg|gene-flt4|gene-LOC113640287|gene-ptpn11|gene-pld1|gene-LOC113633939|gene-pla2g12b|gene-LOC113647952|gene-LOC113646907|gene-LOC113651825|gene-egfr|gene-LOC113646742|gene-LOC113635277|gene-LOC113635652|gene-LOC113650955|gene-LOC113638852|gene-LOC113662103|gene-vegfb|gene-LOC113660651|gene-rras|gene-elk1|gene-LOC113641488|gene-pik3cd|gene-pdgfra|gene-LOC113646914|gene-LO…	LOC113642985;kitlg;flt4;LOC113640287;ptpn11;pld1;LOC113633939;pla2g12b;LOC113647952;LOC113646907;LOC113651825;egfr;LOC113646742;LOC113635277;LOC113635652;LOC113650955;LOC113638852;LOC113662103;vegfb;LOC113660651;rras;elk1;LOC113641488;pik3cd;pdgfra;LOC113646914;LOC113653192;abl2;LOC113651488;epha2;igf1r
5	map00010	Glycolysis / Gluconeogenesis	KEGG PATHWAY	0.0684932	0.738093	1	Metabolism	Carbohydrate metabolism	gene-LOC113648560|gene-LOC113659655|gene-LOC113661028|gene-LOC113662455|gene-pgm2	LOC113648560;LOC113659655;LOC113661028;LOC113662455;pgm2
2	map00061	Fatty acid biosynthesis	KEGG PATHWAY	0.0645161	0.742873	1	Metabolism	Lipid metabolism	gene-acsl5|gene-rpp14	acsl5;rpp14
1	map03450	Non-homologous end-joining	KEGG PATHWAY	0.0625	0.751549	1	Genetic Information Processing	Replication and repair	gene-mre11	mre11
2	map00603	Glycosphingolipid biosynthesis - globo and isoglobo series	KEGG PATHWAY	0.0606061	0.77369	1	Metabolism	Glycan biosynthesis and metabolism	gene-LOC113656726|gene-LOC113656736	LOC113656726;LOC113656736
2	map00053	Ascorbate and aldarate metabolism	KEGG PATHWAY	0.0588235	0.787853	1	Metabolism	Carbohydrate metabolism	gene-LOC113654019|gene-LOC113662455	LOC113654019;LOC113662455
3	map04744	Phototransduction	KEGG PATHWAY	0.06	0.798145	1	Organismal Systems	Sensory system	gene-LOC113646907|gene-LOC113662103|gene-LOC113637863	LOC113646907;LOC113662103;LOC113637863
12	map04110	Cell cycle	KEGG PATHWAY	0.0681818	0.80465	1	Cellular Processes	Cell growth and death	gene-LOC113635926|gene-LOC113653216|gene-LOC113639050|gene-LOC113649562|gene-LOC113644071|gene-LOC113653100|gene-atr|gene-smad3|gene-cdc14a|gene-cdc25b|gene-e2f3|gene-LOC113634130	LOC113635926;LOC113653216;LOC113639050;LOC113649562;LOC113644071;LOC113653100;atr;smad3;cdc14a;cdc25b;e2f3;LOC113634130
2	map00410	beta-Alanine metabolism	KEGG PATHWAY	0.0555556	0.813849	1	Metabolism	Metabolism of other amino acids	gene-cndp2|gene-LOC113662455	cndp2;LOC113662455
18	map05415	Diabetic cardiomyopathy	KEGG PATHWAY	0.0694981	0.821134	1	Human Diseases	Cardiovascular disease	gene-LOC113658737|gene-sdhd|gene-LOC113650955|gene-LOC113653216|gene-LOC113643039|gene-LOC113641462|gene-LOC113634424|gene-LOC113646914|gene-LOC113653100|gene-pik3cd|gene-ace|gene-smad3|gene-LOC113654800|gene-LOC113654716|gene-irs1|gene-LOC113645622|gene-LOC113656210|gene-LOC113656211	LOC113658737;sdhd;LOC113650955;LOC113653216;LOC113643039;LOC113641462;LOC113634424;LOC113646914;LOC113653100;pik3cd;ace;smad3;LOC113654800;LOC113654716;irs1;LOC113645622;LOC113656210;LOC113656211
31	map04015	Rap1 signaling pathway	KEGG PATHWAY	0.0719258	0.82945	1	Environmental Information Processing	Signal transduction	gene-LOC113642985|gene-kitlg|gene-flt4|gene-LOC113640287|gene-LOC113641659|gene-LOC113653539|gene-LOC113647952|gene-LOC113646907|gene-egfr|gene-LOC113646742|gene-LOC113655652|gene-sipa1l3|gene-LOC113650955|gene-LOC113662103|gene-vegfb|gene-LOC113660651|gene-pik3cd|gene-LOC113661997|gene-LOC113653192|gene-farp2|gene-thbs1|gene-pdgfra|gene-LOC113658737|gene-LOC113634238|gene-LOC113651488|gene-LOC11…	LOC113642985;kitlg;flt4;LOC113640287;LOC113641659;LOC113653539;LOC113647952;LOC113646907;egfr;LOC113646742;LOC113655652;sipa1l3;LOC113650955;LOC113662103;vegfb;LOC113660651;pik3cd;LOC113661997;LOC113653192;farp2;thbs1;pdgfra;LOC113658737;LOC113634238;LOC113651488;LOC113634231;LOC113658445;epha2;vav2;pard3;igf1r
17	map04261	Adrenergic signaling in cardiomyocytes	KEGG PATHWAY	0.0685484	0.831854	1	Organismal Systems	Circulatory system	gene-LOC113663672|gene-LOC113646907|gene-LOC113635557|gene-LOC113649012|gene-LOC113660463|gene-creb3l1|gene-creb3l3|gene-LOC113641462|gene-LOC113640103|gene-LOC113654800|gene-ppp2r2d|gene-LOC113662103|gene-scn4b|gene-LOC113662065|gene-LOC113660301|gene-LOC113663392|gene-LOC113658549	LOC113663672;LOC113646907;LOC113635557;LOC113649012;LOC113660463;creb3l1;creb3l3;LOC113641462;LOC113640103;LOC113654800;ppp2r2d;LOC113662103;scn4b;LOC113662065;LOC113660301;LOC113663392;LOC113658549
7	map05321	Inflammatory bowel disease	KEGG PATHWAY	0.0625	0.834207	1	Human Diseases	Immune disease	gene-LOC113653216|gene-LOC113656695|gene-LOC113651521|gene-smad3|gene-LOC113640458|gene-LOC113649521|gene-rora	LOC113653216;LOC113656695;LOC113651521;smad3;LOC113640458;LOC113649521;rora
2	map00350	Tyrosine metabolism	KEGG PATHWAY	0.0526316	0.836959	1	Metabolism	Amino acid metabolism	gene-LOC113654495|gene-il4i1	LOC113654495;il4i1
1	map00430	Taurine and hypotaurine metabolism	KEGG PATHWAY	0.047619	0.839251	1	Metabolism	Metabolism of other amino acids	gene-LOC113657872	LOC113657872
20	map05416	Viral myocarditis	KEGG PATHWAY	0.0689655	0.84115	1	Human Diseases	Cardiovascular disease	gene-LOC113647467|gene-LOC113636909|gene-LOC113639822|gene-abl2|gene-LOC113663271|gene-LOC113656695|gene-LOC113656783|gene-LOC113637852|gene-LOC113656362|gene-LOC113656363|gene-LOC113656360|gene-LOC113640458|gene-LOC113647456|gene-LOC113649914|gene-LOC113656364|gene-LOC113649921|gene-eif4g2|gene-LOC113639240|gene-LOC113647457|gene-LOC113647477	LOC113647467;LOC113636909;LOC113639822;abl2;LOC113663271;LOC113656695;LOC113656783;LOC113637852;LOC113656362;LOC113656363;LOC113656360;LOC113640458;LOC113647456;LOC113649914;LOC113656364;LOC113649921;eif4g2;LOC113639240;LOC113647457;LOC113647477
15	map04934	Cushing syndrome	KEGG PATHWAY	0.0669643	0.844928	1	Human Diseases	Endocrine and metabolic disease	gene-LOC113639366|gene-LOC113639050|gene-creb3l1|gene-LOC113660479|gene-LOC113639605|gene-dvl3|gene-LOC113653100|gene-LOC113651854|gene-ldlr|gene-egfr|gene-tcf7l2|gene-LOC113658549|gene-e2f3|gene-usp8|gene-creb3l3	LOC113639366;LOC113639050;creb3l1;LOC113660479;LOC113639605;dvl3;LOC113653100;LOC113651854;ldlr;egfr;tcf7l2;LOC113658549;e2f3;usp8;creb3l3
5	map04370	VEGF signaling pathway	KEGG PATHWAY	0.0588235	0.84659	1	Environmental Information Processing	Signal transduction	gene-vegfb|gene-LOC113647952|gene-LOC113661997|gene-sphk2|gene-pik3cd	vegfb;LOC113647952;LOC113661997;sphk2;pik3cd
10	map04916	Melanogenesis	KEGG PATHWAY	0.0632911	0.857038	1	Organismal Systems	Endocrine system	gene-LOC113646907|gene-kitlg|gene-LOC113662103|gene-creb3l1|gene-creb3l3|gene-dvl3|gene-LOC113653100|gene-tcf7l2|gene-LOC113658549|gene-LOC113660651	LOC113646907;kitlg;LOC113662103;creb3l1;creb3l3;dvl3;LOC113653100;tcf7l2;LOC113658549;LOC113660651
9	map03040	Spliceosome	KEGG PATHWAY	0.062069	0.862333	1	Genetic Information Processing	Transcription	gene-eftud2|gene-prpf8|gene-LOC113652206|gene-sf3b3|gene-snrnp200|gene-LOC113652235|gene-LOC113652236|gene-LOC113652237|gene-prpf19	eftud2;prpf8;LOC113652206;sf3b3;snrnp200;LOC113652235;LOC113652236;LOC113652237;prpf19
3	map03050	Proteasome	KEGG PATHWAY	0.0526316	0.864401	1	Genetic Information Processing	Folding, sorting and degradation	gene-LOC113639025|gene-psmc4|gene-psme4	LOC113639025;psmc4;psme4
1	map03430	Mismatch repair	KEGG PATHWAY	0.0434783	0.864949	1	Genetic Information Processing	Replication and repair	gene-lig1	lig1
14	map04550	Signaling pathways regulating pluripotency of stem cells	KEGG PATHWAY	0.0651163	0.865336	1	Cellular Processes	Cellular community - eukaryotes	gene-LOC113663629|gene-LOC113653192|gene-pik3cd|gene-LOC113638605|gene-dvl3|gene-LOC113639605|gene-LOC113645308|gene-LOC113653100|gene-smad3|gene-zfhx3|gene-LOC113639253|gene-igf1r|gene-LOC113647124|gene-acvr2b	LOC113663629;LOC113653192;pik3cd;LOC113638605;dvl3;LOC113639605;LOC113645308;LOC113653100;smad3;zfhx3;LOC113639253;igf1r;LOC113647124;acvr2b
5	map04622	RIG-I-like receptor signaling pathway	KEGG PATHWAY	0.0568182	0.867002	1	Organismal Systems	Immune system	gene-LOC113646914|gene-trim25|gene-LOC113662975|gene-LOC113653235|gene-LOC113656873	LOC113646914;trim25;LOC113662975;LOC113653235;LOC113656873
9	map04911	Insulin secretion	KEGG PATHWAY	0.0616438	0.867466	1	Organismal Systems	Endocrine system	gene-LOC113650955|gene-LOC113643039|gene-LOC113649012|gene-creb3l1|gene-creb3l3|gene-LOC113661355|gene-slc2a2|gene-LOC113658549|gene-LOC113648545	LOC113650955;LOC113643039;LOC113649012;creb3l1;creb3l3;LOC113661355;slc2a2;LOC113658549;LOC113648545
5	map05217	Basal cell carcinoma	KEGG PATHWAY	0.0561798	0.873276	1	Human Diseases	Cancer: specific types	gene-tcf7l2|gene-dvl3|gene-LOC113653100|gene-LOC113639605|gene-bax	tcf7l2;dvl3;LOC113653100;LOC113639605;bax
2	map03420	Nucleotide excision repair	KEGG PATHWAY	0.0465116	0.883776	1	Genetic Information Processing	Replication and repair	gene-lig1|gene-ercc6	lig1;ercc6
11	map04380	Osteoclast differentiation	KEGG PATHWAY	0.0617978	0.884782	1	Organismal Systems	Development and regeneration	gene-LOC113646914|gene-LOC113653216|gene-LOC113646273|gene-LOC113660522|gene-map2k7|gene-pparg|gene-pik3cd|gene-tab2|gene-LOC113653235|gene-spi1|gene-LOC113647124	LOC113646914;LOC113653216;LOC113646273;LOC113660522;map2k7;pparg;pik3cd;tab2;LOC113653235;spi1;LOC113647124
2	map03410	Base excision repair	KEGG PATHWAY	0.0454545	0.891502	1	Genetic Information Processing	Replication and repair	gene-lig1|gene-LOC113648029	lig1;LOC113648029
20	map04022	cGMP-PKG signaling pathway	KEGG PATHWAY	0.0657895	0.891751	1	Environmental Information Processing	Signal transduction	gene-LOC113662065|gene-irs1|gene-LOC113650955|gene-LOC113639906|gene-LOC113646907|gene-LOC113635557|gene-LOC113649012|gene-LOC113641462|gene-creb3l1|gene-LOC113634424|gene-creb3l3|gene-irs2|gene-pde3b|gene-LOC113654800|gene-LOC113654717|gene-LOC113654716|gene-LOC113662103|gene-LOC113647569|gene-LOC113663328|gene-LOC113658549	LOC113662065;irs1;LOC113650955;LOC113639906;LOC113646907;LOC113635557;LOC113649012;LOC113641462;creb3l1;LOC113634424;creb3l3;irs2;pde3b;LOC113654800;LOC113654717;LOC113654716;LOC113662103;LOC113647569;LOC113663328;LOC113658549
2	map00980	Metabolism of xenobiotics by cytochrome P450	KEGG PATHWAY	0.0444444	0.898749	1	Metabolism	Xenobiotics biodegradation and metabolism	gene-cbr1|gene-LOC113654019	cbr1;LOC113654019
2	map00515	Mannose type O-glycan biosynthesis	KEGG PATHWAY	0.0444444	0.898749	1	Metabolism	Glycan biosynthesis and metabolism	gene-LOC113656726|gene-LOC113656736	LOC113656726;LOC113656736
5	map04730	Long-term depression	KEGG PATHWAY	0.0531915	0.900998	1	Organismal Systems	Nervous system	gene-LOC113639906|gene-igf1r|gene-LOC113653192|gene-LOC113663392|gene-LOC113660463	LOC113639906;igf1r;LOC113653192;LOC113663392;LOC113660463
1	map00531	Glycosaminoglycan degradation	KEGG PATHWAY	0.037037	0.904682	1	Metabolism	Glycan biosynthesis and metabolism	gene-hyal2	hyal2
3	map04623	Cytosolic DNA-sensing pathway	KEGG PATHWAY	0.047619	0.90512	1	Organismal Systems	Immune system	gene-polr3d|gene-polr3e|gene-LOC113635692	polr3d;polr3e;LOC113635692
9	map04750	Inflammatory mediator regulation of TRP channels	KEGG PATHWAY	0.0580645	0.907004	1	Organismal Systems	Sensory system	gene-LOC113646914|gene-LOC113661997|gene-LOC113646273|gene-LOC113662103|gene-LOC113641462|gene-LOC113650110|gene-pik3cd|gene-LOC113646907|gene-prkch	LOC113646914;LOC113661997;LOC113646273;LOC113662103;LOC113641462;LOC113650110;pik3cd;LOC113646907;prkch
16	map05330	Allograft rejection	KEGG PATHWAY	0.0625	0.912413	1	Human Diseases	Immune disease	gene-LOC113647467|gene-LOC113639822|gene-LOC113656695|gene-LOC113656783|gene-LOC113656362|gene-LOC113656363|gene-LOC113656360|gene-LOC113663271|gene-LOC113647456|gene-LOC113649914|gene-LOC113656364|gene-LOC113649921|gene-LOC113639240|gene-LOC113640458|gene-LOC113647457|gene-LOC113647477	LOC113647467;LOC113639822;LOC113656695;LOC113656783;LOC113656362;LOC113656363;LOC113656360;LOC113663271;LOC113647456;LOC113649914;LOC113656364;LOC113649921;LOC113639240;LOC113640458;LOC113647457;LOC113647477
7	map04610	Complement and coagulation cascades	KEGG PATHWAY	0.0551181	0.912773	1	Organismal Systems	Immune system	gene-LOC113659238|gene-LOC113642754|gene-lynx1|gene-plau|gene-LOC113644680|gene-LOC113645260|gene-LOC113653539	LOC113659238;LOC113642754;lynx1;plau;LOC113644680;LOC113645260;LOC113653539
15	map04210	Apoptosis	KEGG PATHWAY	0.0617284	0.915191	1	Cellular Processes	Cell growth and death	gene-LOC113646914|gene-apaf1|gene-LOC113637690|gene-LOC113663271|gene-LOC113649841|gene-LOC113652089|gene-LOC113640103|gene-pik3cd|gene-endog|gene-bax|gene-ctsb|gene-LOC113653235|gene-LOC113639256|gene-LOC113649306|gene-LOC113648029	LOC113646914;apaf1;LOC113637690;LOC113663271;LOC113649841;LOC113652089;LOC113640103;pik3cd;endog;bax;ctsb;LOC113653235;LOC113639256;LOC113649306;LOC113648029
28	map05135	Yersinia infection	KEGG PATHWAY	0.0661939	0.919538	1	Human Diseases	Infectious disease: bacterial	gene-LOC113634866|gene-LOC113662838|gene-LOC113663602|gene-map2k7|gene-LOC113635619|gene-LOC113662975|gene-tab2|gene-LOC113663981|gene-LOC113647952|gene-LOC113649509|gene-LOC113647993|gene-LOC113645843|gene-LOC113644777|gene-LOC113648109|gene-LOC113660200|gene-LOC113654637|gene-LOC113653100|gene-pik3cd|gene-LOC113649486|gene-myd88|gene-LOC113646914|gene-LOC113661997|gene-LOC113649516|gene-LOC1136…	LOC113634866;LOC113662838;LOC113663602;map2k7;LOC113635619;LOC113662975;tab2;LOC113663981;LOC113647952;LOC113649509;LOC113647993;LOC113645843;LOC113644777;LOC113648109;LOC113660200;LOC113654637;LOC113653100;pik3cd;LOC113649486;myd88;LOC113646914;LOC113661997;LOC113649516;LOC113653235;LOC113645087;LOC113647682;vav2;dock1
16	map05320	Autoimmune thyroid disease	KEGG PATHWAY	0.0617761	0.920641	1	Human Diseases	Immune disease	gene-LOC113647467|gene-LOC113639822|gene-LOC113656695|gene-LOC113656783|gene-LOC113656362|gene-LOC113656363|gene-LOC113656360|gene-LOC113663271|gene-LOC113647456|gene-LOC113649914|gene-LOC113656364|gene-LOC113649921|gene-LOC113639240|gene-LOC113640458|gene-LOC113647457|gene-LOC113647477	LOC113647467;LOC113639822;LOC113656695;LOC113656783;LOC113656362;LOC113656363;LOC113656360;LOC113663271;LOC113647456;LOC113649914;LOC113656364;LOC113649921;LOC113639240;LOC113640458;LOC113647457;LOC113647477
5	map04927	Cortisol synthesis and secretion	KEGG PATHWAY	0.0505051	0.92329	1	Organismal Systems	Endocrine system	gene-creb3l1|gene-creb3l3|gene-LOC113639366|gene-LOC113658549|gene-ldlr	creb3l1;creb3l3;LOC113639366;LOC113658549;ldlr
19	map04640	Hematopoietic cell lineage	KEGG PATHWAY	0.0627063	0.926037	1	Organismal Systems	Immune system	gene-LOC113663878|gene-LOC113650136|gene-LOC113640157|gene-LOC113646273|gene-LOC113656695|gene-csf3r|gene-LOC113652607|gene-LOC113645260|gene-LOC113660336|gene-LOC113659221|gene-LOC113660651|gene-LOC113640458|gene-LOC113646033|gene-itga2|gene-LOC113649521|gene-LOC113653539|gene-LOC113646032|gene-LOC113642754|gene-kitlg	LOC113663878;LOC113650136;LOC113640157;LOC113646273;LOC113656695;csf3r;LOC113652607;LOC113645260;LOC113660336;LOC113659221;LOC113660651;LOC113640458;LOC113646033;itga2;LOC113649521;LOC113653539;LOC113646032;LOC113642754;kitlg
1	map00511	Other glycan degradation	KEGG PATHWAY	0.0333333	0.926606	1	Metabolism	Glycan biosynthesis and metabolism	gene-gba	gba
1	map04966	Collecting duct acid secretion	KEGG PATHWAY	0.0333333	0.926606	1	Organismal Systems	Excretory system	gene-LOC113638122	LOC113638122
7	map04721	Synaptic vesicle cycle	KEGG PATHWAY	0.0530303	0.93061	1	Organismal Systems	Nervous system	gene-LOC113640508|gene-slc18a1|gene-LOC113656789|gene-unc13b|gene-cltb|gene-ap2a1|gene-LOC113653329	LOC113640508;slc18a1;LOC113656789;unc13b;cltb;ap2a1;LOC113653329
1	map00533	Glycosaminoglycan biosynthesis - keratan sulfate	KEGG PATHWAY	0.0322581	0.932731	1	Metabolism	Glycan biosynthesis and metabolism	gene-b4galt4	b4galt4
18	map04120	Ubiquitin mediated proteolysis	KEGG PATHWAY	0.0610169	0.938949	1	Genetic Information Processing	Folding, sorting and degradation	gene-trip12|gene-LOC113644088|gene-LOC113655279|gene-LOC113642394|gene-ube2g1|gene-LOC113650944|gene-uba6|gene-keap1|gene-smurf1|gene-LOC113636746|gene-prpf19|gene-ube3b|gene-LOC113643040|gene-wwp1|gene-LOC113649626|gene-LOC113636957|gene-ube4a|gene-cbl	trip12;LOC113644088;LOC113655279;LOC113642394;ube2g1;LOC113650944;uba6;keap1;smurf1;LOC113636746;prpf19;ube3b;LOC113643040;wwp1;LOC113649626;LOC113636957;ube4a;cbl
9	map04620	Toll-like receptor signaling pathway	KEGG PATHWAY	0.0538922	0.943846	1	Organismal Systems	Immune system	gene-LOC113646914|gene-myd88|gene-LOC113656420|gene-map2k7|gene-LOC113638210|gene-tlr3|gene-LOC113662975|gene-pik3cd|gene-tab2	LOC113646914;myd88;LOC113656420;map2k7;LOC113638210;tlr3;LOC113662975;pik3cd;tab2
12	map04371	Apelin signaling pathway	KEGG PATHWAY	0.056338	0.947143	1	Environmental Information Processing	Signal transduction	gene-smad3|gene-LOC113646907|gene-LOC113662103|gene-map1lc3a|gene-rras|gene-pde3b|gene-LOC113634238|gene-hdac4|gene-ccn2|gene-LOC113634231|gene-sphk2|gene-LOC113662065	smad3;LOC113646907;LOC113662103;map1lc3a;rras;pde3b;LOC113634238;hdac4;ccn2;LOC113634231;sphk2;LOC113662065
13	map04361	Axon regeneration	KEGG PATHWAY	0.0570175	0.947918	1	Organismal Systems	Development and regeneration	gene-LOC113646914|gene-LOC113639364|gene-dgke|gene-LOC113634989|gene-map2k7|gene-LOC113651488|gene-ago2|gene-pik3cd|gene-LOC113644401|gene-LOC113641257|gene-dgkq|gene-LOC113642674|gene-LOC113643670	LOC113646914;LOC113639364;dgke;LOC113634989;map2k7;LOC113651488;ago2;pik3cd;LOC113644401;LOC113641257;dgkq;LOC113642674;LOC113643670
9	map04925	Aldosterone synthesis and secretion	KEGG PATHWAY	0.0529412	0.950762	1	Organismal Systems	Endocrine system	gene-LOC113639366|gene-LOC113646907|gene-LOC113635557|gene-LOC113662103|gene-creb3l1|gene-creb3l3|gene-ldlr|gene-LOC113658549|gene-LOC113649012	LOC113639366;LOC113646907;LOC113635557;LOC113662103;creb3l1;creb3l3;ldlr;LOC113658549;LOC113649012
1	map04136	Autophagy - other	KEGG PATHWAY	0.0285714	0.952529	1	Cellular Processes	Transport and catabolism	gene-LOC113663326	LOC113663326
5	map04918	Thyroid hormone synthesis	KEGG PATHWAY	0.0458716	0.954958	1	Organismal Systems	Endocrine system	gene-creb3l1|gene-creb3l3|gene-canx|gene-LOC113658549|gene-LOC113649012	creb3l1;creb3l3;canx;LOC113658549;LOC113649012
8	map05235	PD-L1 expression and PD-1 checkpoint pathway in cancer	KEGG PATHWAY	0.0509554	0.955671	1	Human Diseases	Cancer: overview	gene-LOC113643670|gene-myd88|gene-pik3cd|gene-LOC113644401|gene-egfr|gene-map3k3|gene-ptpn11|gene-LOC113647124	LOC113643670;myd88;pik3cd;LOC113644401;egfr;map3k3;ptpn11;LOC113647124
9	map04660	T cell receptor signaling pathway	KEGG PATHWAY	0.0520231	0.956913	1	Organismal Systems	Immune system	gene-LOC113646914|gene-LOC113647952|gene-LOC113639050|gene-map2k7|gene-LOC113652089|gene-LOC113653100|gene-pik3cd|gene-LOC113635277|gene-vav2	LOC113646914;LOC113647952;LOC113639050;map2k7;LOC113652089;LOC113653100;pik3cd;LOC113635277;vav2
21	map04072	Phospholipase D signaling pathway	KEGG PATHWAY	0.0601719	0.958452	1	Environmental Information Processing	Signal transduction	gene-dgke|gene-LOC113650955|gene-kitlg|gene-egfr|gene-LOC113648581|gene-LOC113640287|gene-LOC113660651|gene-LOC113653285|gene-LOC113662975|gene-LOC113641488|gene-LOC113658445|gene-pik3cd|gene-rras|gene-LOC113635277|gene-dgkq|gene-ptpn11|gene-pld1|gene-LOC113644777|gene-LOC113646568|gene-sphk2|gene-pdgfra	dgke;LOC113650955;kitlg;egfr;LOC113648581;LOC113640287;LOC113660651;LOC113653285;LOC113662975;LOC113641488;LOC113658445;pik3cd;rras;LOC113635277;dgkq;ptpn11;pld1;LOC113644777;LOC113646568;sphk2;pdgfra
7	map04260	Cardiac muscle contraction	KEGG PATHWAY	0.0486111	0.960975	1	Organismal Systems	Circulatory system	gene-LOC113663672|gene-LOC113649012|gene-LOC113637910|gene-LOC113654800|gene-slc9a6|gene-LOC113660301|gene-LOC113662065	LOC113663672;LOC113649012;LOC113637910;LOC113654800;slc9a6;LOC113660301;LOC113662065
29	map05014	Amyotrophic lateral sclerosis	KEGG PATHWAY	0.062635	0.961273	1	Human Diseases	Neurodegenerative disease	gene-psmc4|gene-rb1cc1|gene-nup155|gene-nup153|gene-LOC113640103|gene-LOC113641362|gene-LOC113654701|gene-nup98|gene-apaf1|gene-xbp1|gene-atf6|gene-vcp|gene-kif5b|gene-LOC113637634|gene-LOC113650935|gene-LOC113639025|gene-LOC113641216|gene-nup188|gene-LOC113650915|gene-LOC113650914|gene-hdac6|gene-sdhd|gene-chchd10|gene-LOC113636411|gene-map1lc3a|gene-LOC113653235|gene-smcr8|gene-ubqln4|gene-bax	psmc4;rb1cc1;nup155;nup153;LOC113640103;LOC113641362;LOC113654701;nup98;apaf1;xbp1;atf6;vcp;kif5b;LOC113637634;LOC113650935;LOC113639025;LOC113641216;nup188;LOC113650915;LOC113650914;hdac6;sdhd;chchd10;LOC113636411;map1lc3a;LOC113653235;smcr8;ubqln4;bax
11	map05142	Chagas disease	KEGG PATHWAY	0.0533981	0.961634	1	Human Diseases	Infectious disease: parasitic	gene-LOC113646914|gene-LOC113653216|gene-myd88|gene-LOC113660463|gene-LOC113638210|gene-LOC113648597|gene-LOC113662975|gene-ace|gene-pik3cd|gene-ppp2r2d|gene-LOC113663392	LOC113646914;LOC113653216;myd88;LOC113660463;LOC113638210;LOC113648597;LOC113662975;ace;pik3cd;ppp2r2d;LOC113663392
17	map05017	Spinocerebellar ataxia	KEGG PATHWAY	0.0572391	0.965276	1	Human Diseases	Neurodegenerative disease	gene-atxn1|gene-LOC113646914|gene-xbp1|gene-psmc4|gene-rb1cc1|gene-LOC113634424|gene-opa1|gene-LOC113639025|gene-atxn1l|gene-LOC113653235|gene-LOC113648203|gene-LOC113654800|gene-rora|gene-LOC113641362|gene-rbpj|gene-pik3cd|gene-rbpjl	atxn1;LOC113646914;xbp1;psmc4;rb1cc1;LOC113634424;opa1;LOC113639025;atxn1l;LOC113653235;LOC113648203;LOC113654800;rora;LOC113641362;rbpj;pik3cd;rbpjl
5	map04215	Apoptosis - multiple species	KEGG PATHWAY	0.0438596	0.96583	1	Cellular Processes	Cell growth and death	gene-LOC113646914|gene-apaf1|gene-bax|gene-LOC113640103|gene-LOC113639256	LOC113646914;apaf1;bax;LOC113640103;LOC113639256
5	map04720	Long-term potentiation	KEGG PATHWAY	0.0434783	0.967691	1	Organismal Systems	Nervous system	gene-LOC113641362|gene-LOC113663981|gene-LOC113646907|gene-LOC113662103|gene-LOC113641462	LOC113641362;LOC113663981;LOC113646907;LOC113662103;LOC113641462
1	map03030	DNA replication	KEGG PATHWAY	0.025	0.969299	1	Genetic Information Processing	Replication and repair	gene-lig1	lig1
11	map04270	Vascular smooth muscle contraction	KEGG PATHWAY	0.0518868	0.970324	1	Organismal Systems	Circulatory system	gene-LOC113639906|gene-LOC113646907|gene-LOC113662103|gene-LOC113641462|gene-LOC113663328|gene-LOC113652884|gene-arhgef11|gene-LOC113633939|gene-pla2g12b|gene-LOC113638852|gene-prkch	LOC113639906;LOC113646907;LOC113662103;LOC113641462;LOC113663328;LOC113652884;arhgef11;LOC113633939;pla2g12b;LOC113638852;prkch
8	map04540	Gap junction	KEGG PATHWAY	0.0479042	0.972485	1	Cellular Processes	Cellular community - eukaryotes	gene-LOC113639906|gene-LOC113661997|gene-LOC113647379|gene-LOC113662574|gene-egfr|gene-LOC113635277|gene-map3k2|gene-pdgfra	LOC113639906;LOC113661997;LOC113647379;LOC113662574;egfr;LOC113635277;map3k2;pdgfra
1	map03440	Homologous recombination	KEGG PATHWAY	0.0238095	0.974212	1	Genetic Information Processing	Replication and repair	gene-mre11	mre11
13	map04310	Wnt signaling pathway	KEGG PATHWAY	0.0524194	0.97664	1	Environmental Information Processing	Signal transduction	gene-LOC113646914|gene-ror1|gene-LOC113639605|gene-dvl3|gene-LOC113647395|gene-LOC113653100|gene-LOC113651953|gene-smad3|gene-invs|gene-tcf7l2|gene-LOC113652813|gene-znrf3|gene-LOC113658974	LOC113646914;ror1;LOC113639605;dvl3;LOC113647395;LOC113653100;LOC113651953;smad3;invs;tcf7l2;LOC113652813;znrf3;LOC113658974
23	map04024	cAMP signaling pathway	KEGG PATHWAY	0.0576441	0.979825	1	Environmental Information Processing	Signal transduction	gene-LOC113634296|gene-LOC113661364|gene-pld1|gene-LOC113639366|gene-LOC113646907|gene-LOC113635557|gene-LOC113649012|gene-LOC113641462|gene-LOC113663328|gene-LOC113646120|gene-LOC113662103|gene-LOC113663678|gene-rras|gene-LOC113641488|gene-pde3b|gene-LOC113654800|gene-LOC113646914|gene-pik3cd|gene-creb3l1|gene-creb3l3|gene-LOC113658549|gene-vav2|gene-LOC113641362	LOC113634296;LOC113661364;pld1;LOC113639366;LOC113646907;LOC113635557;LOC113649012;LOC113641462;LOC113663328;LOC113646120;LOC113662103;LOC113663678;rras;LOC113641488;pde3b;LOC113654800;LOC113646914;pik3cd;creb3l1;creb3l3;LOC113658549;vav2;LOC113641362
23	map05016	Huntington disease	KEGG PATHWAY	0.057072	0.98244	1	Human Diseases	Neurodegenerative disease	gene-psmc4|gene-rb1cc1|gene-map2k7|gene-ap2a1|gene-pparg|gene-sin3a|gene-apaf1|gene-map3k10|gene-kif5b|gene-sdhd|gene-LOC113658549|gene-LOC113640508|gene-LOC113634424|gene-cltb|gene-LOC113639025|gene-LOC113653329|gene-LOC113636778|gene-LOC113646914|gene-creb3l1|gene-creb3l3|gene-LOC113653235|gene-bax|gene-LOC113655046	psmc4;rb1cc1;map2k7;ap2a1;pparg;sin3a;apaf1;map3k10;kif5b;sdhd;LOC113658549;LOC113640508;LOC113634424;cltb;LOC113639025;LOC113653329;LOC113636778;LOC113646914;creb3l1;creb3l3;LOC113653235;bax;LOC113655046
7	map04970	Salivary secretion	KEGG PATHWAY	0.04375	0.982793	1	Organismal Systems	Digestive system	gene-LOC113639906|gene-LOC113646907|gene-LOC113635557|gene-LOC113649012|gene-LOC113660682|gene-LOC113662103|gene-LOC113655435	LOC113639906;LOC113646907;LOC113635557;LOC113649012;LOC113660682;LOC113662103;LOC113655435
2	map04745	Phototransduction - fly	KEGG PATHWAY	0.0285714	0.983447	1	Organismal Systems	Sensory system	gene-LOC113646907|gene-LOC113662103	LOC113646907;LOC113662103
32	map05010	Alzheimer disease	KEGG PATHWAY	0.0597015	0.98488	1	Human Diseases	Neurodegenerative disease	gene-psmc4|gene-rb1cc1|gene-map2k7|gene-LOC113647395|gene-LOC113641362|gene-LOC113648738|gene-LOC113639256|gene-ide|gene-apaf1|gene-xbp1|gene-LOC113646907|gene-atf6|gene-kif5b|gene-LOC113649841|gene-sdhd|gene-LOC113650955|gene-LOC113662103|gene-LOC113639605|gene-LOC113634424|gene-LOC113639025|gene-LOC113653100|gene-pik3cd|gene-LOC113654717|gene-LOC113654716|gene-LOC113646914|gene-LOC113654800|gen…	psmc4;rb1cc1;map2k7;LOC113647395;LOC113641362;LOC113648738;LOC113639256;ide;apaf1;xbp1;LOC113646907;atf6;kif5b;LOC113649841;sdhd;LOC113650955;LOC113662103;LOC113639605;LOC113634424;LOC113639025;LOC113653100;pik3cd;LOC113654717;LOC113654716;LOC113646914;LOC113654800;dvl3;LOC113653235;LOC113651953;irs1;irs2;LOC113647569
15	map04714	Thermogenesis	KEGG PATHWAY	0.0513699	0.98679	1	Organismal Systems	Environmental adaptation	gene-sdhd|gene-LOC113648527|gene-LOC113639906|gene-LOC113663326|gene-smarca4|gene-creb3l1|gene-creb3l3|gene-LOC113653285|gene-pparg|gene-LOC113651618|gene-acsl5|gene-LOC113635277|gene-LOC113648908|gene-LOC113663981|gene-LOC113658549	sdhd;LOC113648527;LOC113639906;LOC113663326;smarca4;creb3l1;creb3l3;LOC113653285;pparg;LOC113651618;acsl5;LOC113635277;LOC113648908;LOC113663981;LOC113658549
9	map04611	Platelet activation	KEGG PATHWAY	0.0454545	0.986808	1	Organismal Systems	Immune system	gene-LOC113658737|gene-LOC113639366|gene-LOC113661997|gene-LOC113641462|gene-LOC113645177|gene-pik3cd|gene-LOC113639906|gene-itga2|gene-LOC113637249	LOC113658737;LOC113639366;LOC113661997;LOC113641462;LOC113645177;pik3cd;LOC113639906;itga2;LOC113637249
21	map05020	Prion disease	KEGG PATHWAY	0.0545455	0.988308	1	Human Diseases	Neurodegenerative disease	gene-LOC113646914|gene-apaf1|gene-LOC113644020|gene-LOC113652235|gene-LOC113658549|gene-creb3l1|gene-LOC113634424|gene-creb3l3|gene-LOC113639025|gene-LOC113653100|gene-LOC113652206|gene-LOC113653329|gene-pik3cd|gene-psmc4|gene-LOC113641362|gene-kif5b|gene-LOC113652236|gene-LOC113652237|gene-LOC113657798|gene-sdhd|gene-bax	LOC113646914;apaf1;LOC113644020;LOC113652235;LOC113658549;creb3l1;LOC113634424;creb3l3;LOC113639025;LOC113653100;LOC113652206;LOC113653329;pik3cd;psmc4;LOC113641362;kif5b;LOC113652236;LOC113652237;LOC113657798;sdhd;bax
2	map05033	Nicotine addiction	KEGG PATHWAY	0.0266667	0.98864	1	Human Diseases	Substance dependence	gene-LOC113653329|gene-LOC113641362	LOC113653329;LOC113641362
3	map04929	GnRH secretion	KEGG PATHWAY	0.030303	0.991017	1	Organismal Systems	Endocrine system	gene-esr2|gene-LOC113661355|gene-pik3cd	esr2;LOC113661355;pik3cd
1	map03460	Fanconi anemia pathway	KEGG PATHWAY	0.0178571	0.992395	1	Genetic Information Processing	Replication and repair	gene-atr	atr
14	map04062	Chemokine signaling pathway	KEGG PATHWAY	0.047619	0.993844	1	Organismal Systems	Immune system	gene-LOC113658737|gene-LOC113647952|gene-LOC113661997|gene-LOC113660522|gene-LOC113652201|gene-pard3|gene-LOC113638210|gene-LOC113653100|gene-LOC113662975|gene-pik3cd|gene-LOC113635277|gene-vav2|gene-LOC113644777|gene-LOC113655491	LOC113658737;LOC113647952;LOC113661997;LOC113660522;LOC113652201;pard3;LOC113638210;LOC113653100;LOC113662975;pik3cd;LOC113635277;vav2;LOC113644777;LOC113655491
13	map05146	Amoebiasis	KEGG PATHWAY	0.0464286	0.994352	1	Human Diseases	Infectious disease: parasitic	gene-LOC113644020|gene-LOC113653216|gene-LOC113658261|gene-lamb3|gene-LOC113646273|gene-LOC113653937|gene-LOC113648578|gene-LOC113662975|gene-LOC113648597|gene-pik3cd|gene-LOC113653539|gene-LOC113654527|gene-LOC113634801	LOC113644020;LOC113653216;LOC113658261;lamb3;LOC113646273;LOC113653937;LOC113648578;LOC113662975;LOC113648597;pik3cd;LOC113653539;LOC113654527;LOC113634801
6	map04727	GABAergic synapse	KEGG PATHWAY	0.0368098	0.994462	1	Organismal Systems	Nervous system	gene-LOC113642974|gene-LOC113661997|gene-LOC113651737|gene-LOC113653329|gene-LOC113661266|gene-LOC113651179	LOC113642974;LOC113661997;LOC113651737;LOC113653329;LOC113661266;LOC113651179
7	map04713	Circadian entrainment	KEGG PATHWAY	0.0382514	0.995136	1	Organismal Systems	Environmental adaptation	gene-LOC113639906|gene-LOC113646907|gene-LOC113662103|gene-LOC113640651|gene-LOC113635106|gene-LOC113641362|gene-LOC113640397	LOC113639906;LOC113646907;LOC113662103;LOC113640651;LOC113635106;LOC113641362;LOC113640397
23	map05152	Tuberculosis	KEGG PATHWAY	0.0525114	0.995193	1	Human Diseases	Infectious disease: bacterial	gene-LOC113660525|gene-LOC113641679|gene-LOC113640103|gene-LOC113640458|gene-hspa9|gene-LOC113653539|gene-sphk2|gene-apaf1|gene-LOC113646907|gene-LOC113656695|gene-LOC113647124|gene-LOC113656420|gene-LOC113662103|gene-hspd1|gene-vdr|gene-myd88|gene-cebpg|gene-LOC113646914|gene-LOC113653216|gene-LOC113661997|gene-LOC113642754|gene-LOC113648578|gene-bax	LOC113660525;LOC113641679;LOC113640103;LOC113640458;hspa9;LOC113653539;sphk2;apaf1;LOC113646907;LOC113656695;LOC113647124;LOC113656420;LOC113662103;hspd1;vdr;myd88;cebpg;LOC113646914;LOC113653216;LOC113661997;LOC113642754;LOC113648578;bax
29	map05202	Transcriptional misregulation in cancer	KEGG PATHWAY	0.0550285	0.995204	1	Human Diseases	Cancer: overview	gene-LOC113641135|gene-LOC113660479|gene-LOC113662975|gene-pparg|gene-fli1|gene-plau|gene-spi1|gene-sin3a|gene-LOC113635451|gene-LOC113659667|gene-bcl6|gene-LOC113638750|gene-LOC113640651|gene-foxo1|gene-LOC113660484|gene-LOC113640397|gene-LOC113653539|gene-cebpa|gene-LOC113647836|gene-LOC113636778|gene-LOC113650413|gene-LOC113653192|gene-LOC113651488|gene-LOC113651521|gene-LOC113657677|gene-bax|…	LOC113641135;LOC113660479;LOC113662975;pparg;fli1;plau;spi1;sin3a;LOC113635451;LOC113659667;bcl6;LOC113638750;LOC113640651;foxo1;LOC113660484;LOC113640397;LOC113653539;cebpa;LOC113647836;LOC113636778;LOC113650413;LOC113653192;LOC113651488;LOC113651521;LOC113657677;bax;igf1r;LOC113656210;LOC113656211
5	map05032	Morphine addiction	KEGG PATHWAY	0.033557	0.995746	1	Human Diseases	Substance dependence	gene-LOC113634296|gene-pde3b|gene-LOC113653329|gene-LOC113661364|gene-LOC113646120	LOC113634296;pde3b;LOC113653329;LOC113661364;LOC113646120
13	map05414	Dilated cardiomyopathy	KEGG PATHWAY	0.0446735	0.99665	1	Human Diseases	Cardiovascular disease	gene-LOC113657908|gene-LOC113663672|gene-LOC113653216|gene-itgav|gene-LOC113663878|gene-LOC113659221|gene-LOC113654800|gene-LOC113646033|gene-itga2|gene-LOC113662065|gene-LOC113660301|gene-LOC113646032|gene-itga8	LOC113657908;LOC113663672;LOC113653216;itgav;LOC113663878;LOC113659221;LOC113654800;LOC113646033;itga2;LOC113662065;LOC113660301;LOC113646032;itga8
16	map05012	Parkinson disease	KEGG PATHWAY	0.0465116	0.997326	1	Human Diseases	Neurodegenerative disease	gene-LOC113646914|gene-apaf1|gene-xbp1|gene-psmc4|gene-LOC113646907|gene-LOC113662103|gene-atf6|gene-slc18a1|gene-LOC113634424|gene-ube2g1|gene-LOC113639025|gene-LOC113648597|gene-LOC113654495|gene-bax|gene-sdhd|gene-kif5b	LOC113646914;apaf1;xbp1;psmc4;LOC113646907;LOC113662103;atf6;slc18a1;LOC113634424;ube2g1;LOC113639025;LOC113648597;LOC113654495;bax;sdhd;kif5b
13	map05034	Alcoholism	KEGG PATHWAY	0.043771	0.997497	1	Human Diseases	Substance dependence	gene-slc18a1|gene-LOC113646907|gene-LOC113662103|gene-LOC113641462|gene-creb3l1|gene-creb3l3|gene-LOC113655327|gene-LOC113654495|gene-LOC113635277|gene-LOC113658549|gene-hdac6|gene-LOC113641362|gene-hdac4	slc18a1;LOC113646907;LOC113662103;LOC113641462;creb3l1;creb3l3;LOC113655327;LOC113654495;LOC113635277;LOC113658549;hdac6;LOC113641362;hdac4
6	map04740	Olfactory transduction	KEGG PATHWAY	0.0338983	0.997612	1	Organismal Systems	Sensory system	gene-LOC113639906|gene-LOC113646907|gene-LOC113648639|gene-LOC113662103|gene-LOC113648597|gene-LOC113662065	LOC113639906;LOC113646907;LOC113648639;LOC113662103;LOC113648597;LOC113662065
5	map04726	Serotonergic synapse	KEGG PATHWAY	0.0314465	0.997744	1	Organismal Systems	Nervous system	gene-LOC113653329|gene-slc18a1|gene-LOC113654495|gene-LOC113661355|gene-LOC113648738	LOC113653329;slc18a1;LOC113654495;LOC113661355;LOC113648738
4	map04971	Gastric acid secretion	KEGG PATHWAY	0.0285714	0.997846	1	Organismal Systems	Digestive system	gene-LOC113660682|gene-LOC113646907|gene-LOC113662103|gene-LOC113649012	LOC113660682;LOC113646907;LOC113662103;LOC113649012
24	map05171	Coronavirus disease - COVID-19	KEGG PATHWAY	0.0505263	0.997988	1	Human Diseases	Infectious disease: viral	gene-LOC113634866|gene-LOC113662838|gene-LOC113660522|gene-tlr3|gene-LOC113662975|gene-tab2|gene-LOC113660200|gene-LOC113639253|gene-ace|gene-LOC113649509|gene-LOC113647993|gene-egfr|gene-LOC113649486|gene-LOC113648109|gene-LOC113647124|gene-ace2|gene-LOC113635619|gene-LOC113654637|gene-LOC113648747|gene-pik3cd|gene-LOC113646914|gene-myd88|gene-LOC113649516|gene-LOC113647682	LOC113634866;LOC113662838;LOC113660522;tlr3;LOC113662975;tab2;LOC113660200;LOC113639253;ace;LOC113649509;LOC113647993;egfr;LOC113649486;LOC113648109;LOC113647124;ace2;LOC113635619;LOC113654637;LOC113648747;pik3cd;LOC113646914;myd88;LOC113649516;LOC113647682
7	map04724	Glutamatergic synapse	KEGG PATHWAY	0.0348259	0.998294	1	Organismal Systems	Nervous system	gene-LOC113642974|gene-LOC113641488|gene-LOC113661266|gene-grik3|gene-pld1|gene-LOC113641362|gene-LOC113651737	LOC113642974;LOC113641488;LOC113661266;grik3;pld1;LOC113641362;LOC113651737
37	map05022	Pathways of neurodegeneration - multiple diseases	KEGG PATHWAY	0.0547337	0.998457	1	Human Diseases	Neurodegenerative disease	gene-psmc4|gene-rb1cc1|gene-map2k7|gene-LOC113647395|gene-LOC113640103|gene-LOC113641362|gene-LOC113648738|gene-LOC113654701|gene-LOC113651953|gene-LOC113639256|gene-apaf1|gene-xbp1|gene-LOC113646907|gene-atf6|gene-vcp|gene-kif5b|gene-atxn1l|gene-LOC113649841|gene-LOC113636411|gene-atxn1|gene-sdhd|gene-LOC113662103|gene-LOC113639605|gene-LOC113634424|gene-LOC113639025|gene-LOC113641216|gene-LOC11…	psmc4;rb1cc1;map2k7;LOC113647395;LOC113640103;LOC113641362;LOC113648738;LOC113654701;LOC113651953;LOC113639256;apaf1;xbp1;LOC113646907;atf6;vcp;kif5b;atxn1l;LOC113649841;LOC113636411;atxn1;sdhd;LOC113662103;LOC113639605;LOC113634424;LOC113639025;LOC113641216;LOC113653100;LOC113653329;map3k10;LOC113646914;LOC113654800;ube2g1;dvl3;map1lc3a;LOC113653235;smcr8;bax
6	map04725	Cholinergic synapse	KEGG PATHWAY	0.0314136	0.998999	1	Organismal Systems	Nervous system	gene-creb3l1|gene-creb3l3|gene-LOC113640103|gene-LOC113653329|gene-pik3cd|gene-LOC113658549	creb3l1;creb3l3;LOC113640103;LOC113653329;pik3cd;LOC113658549
9	map05140	Leishmaniasis	KEGG PATHWAY	0.034749	0.999519	1	Human Diseases	Infectious disease: parasitic	gene-LOC113653216|gene-myd88|gene-LOC113656695|gene-LOC113642754|gene-elk1|gene-LOC113640458|gene-tab2|gene-LOC113653539|gene-LOC113647124	LOC113653216;myd88;LOC113656695;LOC113642754;elk1;LOC113640458;tab2;LOC113653539;LOC113647124
5	map04061	Viral protein interaction with cytokine and cytokine receptor	KEGG PATHWAY	0.027027	0.999592	1	Environmental Information Processing	Signaling molecules and interaction	gene-LOC113639253|gene-LOC113655491|gene-LOC113662975|gene-LOC113638210|gene-LOC113657843	LOC113639253;LOC113655491;LOC113662975;LOC113638210;LOC113657843
11	map04064	NF-kappa B signaling pathway	KEGG PATHWAY	0.0369128	0.999599	1	Environmental Information Processing	Signal transduction	gene-myd88|gene-LOC113656420|gene-LOC113646273|gene-LOC113648072|gene-LOC113662975|gene-LOC113640103|gene-LOC113656873|gene-plau|gene-tab2|gene-LOC113653235|gene-trim25	myd88;LOC113656420;LOC113646273;LOC113648072;LOC113662975;LOC113640103;LOC113656873;plau;tab2;LOC113653235;trim25
6	map04664	Fc epsilon RI signaling pathway	KEGG PATHWAY	0.0291262	0.999616	1	Organismal Systems	Immune system	gene-LOC113646914|gene-map2k7|gene-LOC113652089|gene-pik3cd|gene-LOC113635277|gene-vav2	LOC113646914;map2k7;LOC113652089;pik3cd;LOC113635277;vav2
3	map00190	Oxidative phosphorylation	KEGG PATHWAY	0.0206897	0.999677	1	Metabolism	Energy metabolism	gene-sdhd|gene-LOC113641679|gene-LOC113651618	sdhd;LOC113641679;LOC113651618
27	map04020	Calcium signaling pathway	KEGG PATHWAY	0.0472028	0.999761	1	Environmental Information Processing	Signal transduction	gene-flt4|gene-LOC113645177|gene-LOC113643033|gene-phkb|gene-LOC113641362|gene-LOC113637249|gene-sphk2|gene-LOC113639366|gene-LOC113646907|gene-LOC113635557|gene-egfr|gene-LOC113663328|gene-plcd1|gene-LOC113644777|gene-LOC113641914|gene-erbb2|gene-LOC113662103|gene-vegfb|gene-LOC113634424|gene-LOC113653329|gene-LOC113654800|gene-pdgfra|gene-LOC113651488|gene-LOC113648597|gene-tpcn2|gene-LOC113637…	flt4;LOC113645177;LOC113643033;phkb;LOC113641362;LOC113637249;sphk2;LOC113639366;LOC113646907;LOC113635557;egfr;LOC113663328;plcd1;LOC113644777;LOC113641914;erbb2;LOC113662103;vegfb;LOC113634424;LOC113653329;LOC113654800;pdgfra;LOC113651488;LOC113648597;tpcn2;LOC113637910;LOC113662065
9	map04666	Fc gamma R-mediated phagocytosis	KEGG PATHWAY	0.0326087	0.999824	1	Organismal Systems	Immune system	gene-LOC113647952|gene-LOC113663602|gene-LOC113641488|gene-pik3cd|gene-dock1|gene-vav2|gene-pld1|gene-inppl1|gene-sphk2	LOC113647952;LOC113663602;LOC113641488;pik3cd;dock1;vav2;pld1;inppl1;sphk2
4	map05143	African trypanosomiasis	KEGG PATHWAY	0.0194175	0.99998	1	Human Diseases	Infectious disease: parasitic	gene-thop1|gene-LOC113662929|gene-LOC113648072|gene-myd88	thop1;LOC113662929;LOC113648072;myd88
8	map05323	Rheumatoid arthritis	KEGG PATHWAY	0.0273973	0.999981	1	Human Diseases	Immune disease	gene-LOC113641679|gene-LOC113653216|gene-LOC113656695|gene-vegfb|gene-LOC113638210|gene-LOC113662975|gene-LOC113640458|gene-LOC113637690	LOC113641679;LOC113653216;LOC113656695;vegfb;LOC113638210;LOC113662975;LOC113640458;LOC113637690
6	map04672	Intestinal immune network for IgA production	KEGG PATHWAY	0.0233463	0.999987	1	Organismal Systems	Immune system	gene-LOC113653216|gene-LOC113658152|gene-LOC113656695|gene-LOC113651831|gene-LOC113640005|gene-LOC113640458	LOC113653216;LOC113658152;LOC113656695;LOC113651831;LOC113640005;LOC113640458
15	map04060	Cytokine-cytokine receptor interaction	KEGG PATHWAY	0.0347222	0.999988	1	Environmental Information Processing	Signaling molecules and interaction	gene-LOC113663629|gene-LOC113653216|gene-LOC113637050|gene-LOC113646273|gene-LOC113657843|gene-csf3r|gene-LOC113638210|gene-LOC113645308|gene-LOC113662975|gene-LOC113648926|gene-LOC113649521|gene-LOC113639253|gene-LOC113658550|gene-LOC113655491|gene-acvr2b	LOC113663629;LOC113653216;LOC113637050;LOC113646273;LOC113657843;csf3r;LOC113638210;LOC113645308;LOC113662975;LOC113648926;LOC113649521;LOC113639253;LOC113658550;LOC113655491;acvr2b
6	map04921	Oxytocin signaling pathway	KEGG PATHWAY	0.0228137	0.999992	1	Organismal Systems	Endocrine system	gene-LOC113661997|gene-LOC113662103|gene-LOC113641462|gene-elk1|gene-egfr|gene-LOC113646907	LOC113661997;LOC113662103;LOC113641462;elk1;egfr;LOC113646907
1	map03010	Ribosome	KEGG PATHWAY	0.00740741	0.999992	1	Genetic Information Processing	Translation	gene-mrpl12	mrpl12
2	map05310	Asthma	KEGG PATHWAY	0.0114286	0.999996	1	Human Diseases	Immune disease	gene-LOC113640458|gene-LOC113656695	LOC113640458;LOC113656695
6	map04650	Natural killer cell mediated cytotoxicity	KEGG PATHWAY	0.0215827	0.999997	1	Organismal Systems	Immune system	gene-pik3cd|gene-LOC113635277|gene-LOC113663271|gene-vav2|gene-ptpn11|gene-LOC113644777	pik3cd;LOC113635277;LOC113663271;vav2;ptpn11;LOC113644777
5	map04662	B cell receptor signaling pathway	KEGG PATHWAY	0.0186567	0.999999	1	Organismal Systems	Immune system	gene-pik3cd|gene-inppl1|gene-LOC113635277|gene-LOC113653100|gene-vav2	pik3cd;inppl1;LOC113635277;LOC113653100;vav2
3	map04723	Retrograde endocannabinoid signaling	KEGG PATHWAY	0.0135747	0.999999	1	Organismal Systems	Nervous system	gene-LOC113653329|gene-LOC113646914|gene-abhd6	LOC113653329;LOC113646914;abhd6
3	map05150	Staphylococcus aureus infection	KEGG PATHWAY	0.012605	1	1	Human Diseases	Infectious disease: bacterial	gene-LOC113653539|gene-LOC113640458|gene-LOC113656695	LOC113653539;LOC113640458;LOC113656695
19	map04080	Neuroactive ligand-receptor interaction	KEGG PATHWAY	0.0295031	1	1	Environmental Information Processing	Signaling molecules and interaction	gene-LOC113655612|gene-LOC113655611|gene-LOC113655610|gene-LOC113648926|gene-LOC113663678|gene-LOC113663328|gene-LOC113647182|gene-LOC113655609|gene-LOC113637249|gene-LOC113658445|gene-LOC113644462|gene-LOC113650110|gene-LOC113641362|gene-grik3|gene-LOC113643711|gene-LOC113644463|gene-LOC113658550|gene-pard3|gene-nr3c1	LOC113655612;LOC113655611;LOC113655610;LOC113648926;LOC113663678;LOC113663328;LOC113647182;LOC113655609;LOC113637249;LOC113658445;LOC113644462;LOC113650110;LOC113641362;grik3;LOC113643711;LOC113644463;LOC113658550;pard3;nr3c1
8	map04613	Neutrophil extracellular trap formation	KEGG PATHWAY	0.0190476	1	1	Organismal Systems	Immune system	gene-LOC113661997|gene-LOC113634424|gene-LOC113642754|gene-pik3cd|gene-clcn3|gene-hdac6|gene-LOC113653539|gene-hdac4	LOC113661997;LOC113634424;LOC113642754;pik3cd;clcn3;hdac6;LOC113653539;hdac4
3	map05322	Systemic lupus erythematosus	KEGG PATHWAY	0.00840336	1	1	Human Diseases	Immune disease	gene-LOC113640458|gene-ssb|gene-LOC113656695	LOC113640458;ssb;LOC113656695
2	map05340	Primary immunodeficiency	KEGG PATHWAY	0.00617284	1	1	Human Diseases	Immune disease	gene-LOC113639366|gene-ada	LOC113639366;ada

## Sheet: Supplementary Table S4
Supplementary Table S4 Data statistics of miRNA-seq and expression statistics of DEmiRNA
Data statistics of miRNA-seq
Sample	Raw reads(Mb)	Raw bases(Gb)	Clean reads(Mb)	Clean bases(Gb)	Error rate(%)	Q20(%)	Q30(%)	GC content(%)	Useful reads(18nt-32nt)
CK-1	12.9091	0.968179	12.7192	0.282131	0.0221	99.18	97.24	44.27	12185425
CK-2	9.95607	0.746706	9.78386	0.213824	0.0221	99.14	97.22	44.17	9304881
CK-3	9.99809	0.749857	9.78582	0.218459	0.0221	99.16	97.29	44.88	9256082
G6-1	9.30266	0.697699	8.7907	0.202086	0.0223	99.12	97.08	48.27	7161681
G6-2	8.90313	0.667735	8.42172	0.204263	0.0225	99.01	96.8	48.83	6932690
G6-3	10.0916	0.756869	9.87933	0.231783	0.0224	99.12	96.91	45.98	9170177
			59.3807	1.35255
MiRNA statistics
Type	miRNA	miRNA with Target	Target
Known miRNA	170	170	8746
Novel miRNA	335	335	13276
Total	505	505	15466
Expression statistics of DEmiRNA
miRNA name	FC(G6/CK)	Log2FC(G6/CK)	p-value	p-adjust	Significant	Regulate	CK-1	CK-2	CK-3	G6-1	G6-2	G6-3	CK	G6
ipu-miR-216a	0.149	-2.74647	7.52967e-06	0.000594844	yes	down	84.4337	42.0998	142.506	16.8993	33.2702	12.611	89.68	20.9268
ipu-miR-217	0.193	-2.37653	8.78105e-05	0.00554962	yes	down	2026.05	809.47	2227.54	190.645	1021.03	301.85	1687.69	504.507
ipu-miR-216b	0.234	-2.0959	0.000489173	0.0215804	yes	down	385.948	166.423	454.112	55.4508	246.939	65.6992	335.495	122.696
ipu-miR-184	0.282	-1.8253	0.00395819	0.0962144	yes	down	79.3964	18.6941	11.5757	11.0902	16.2655	9.3565	36.5554	12.2374
ipu-miR-489	2.32	1.21394	0.0144127	0.189767	yes	up	26.5055	20.6699	6.4136	24.8208	68.7585	56.5461	17.863	50.0418
ipu-miR-29c	0.37	-1.4333	0.0160864	0.195512	yes	down	9.4748	12.1588	10.4807	5.8091	3.6967	5.4919	10.7048	4.99923
ipu-miR-459	0.104	-3.26304	0.0358073	0.320793	yes	down	271.291	1005.68	7924.67	197.51	227.716	1117.7	3067.22	514.309
NW_020848367.1_39084	245.186	7.93773	1.83893e-07	5.81101e-05	yes	up	0	0.152	0	32.7424	11.8294	3.2544	0.0506667	15.9421
NW_020848135.1_31331	281.384	8.13639	7.6472e-07	0.000120826	yes	up	0	0	0	15.315	13.3081	1.2204	0	9.94783
NW_020847958.1_17078	268.383	8.06815	3.76003e-06	0.000396057	yes	up	0	0	0	20.596	4.436	1.2204	0	8.7508
NW_020848099.1_29857	107.478	6.7479	0.000546339	0.0215804	yes	up	0	0	0	3.1686	8.8721	0.4068	0	4.14917
NW_020848099.1_29843	107.478	6.7479	0.000546339	0.0215804	yes	up	0	0	0	3.1686	8.8721	0.4068	0	4.14917
NW_020848077.1_28451	99.052	6.63011	0.00107899	0.0378845	yes	up	0	0	0	1.0562	10.3507	0.6102	0	4.0057
NW_020847794.1_5177	92.936	6.53816	0.00160665	0.0507702	yes	up	0	0	0	5.281	4.436	0.2034	0	3.3068
NW_020847857.1_11535	130.787	7.03107	0.00205778	0.0591145	yes	up	0	0	0	8.9777	4.436	0	0	4.47123
NW_020848412.1_41467	120.742	6.91578	0.00251816	0.0663115	yes	up	0	0	0	4.2248	9.6114	0	0	4.61207
NW_020847798.1_6841	70.196	6.13331	0.00466305	0.0982348	yes	up	0	0	0	3.6967	3.6967	0.2034	0	2.53227
NW_020847857.1_11253	37.778	5.23949	0.00569345	0.110777	yes	up	0	0.304	0	1.5843	14.7868	0.2034	0.101333	5.52483
NW_020848416.1_42434	69.775	6.12463	0.00637301	0.110777	yes	up	0	0	0	5.281	1.4787	0.2034	0	2.32103
NW_020848156.1_32221	91.673	6.51842	0.00667523	0.110777	yes	up	0	0	0	3.6967	6.654	0	0	3.45023
NW_020848008.1_21822	92.07	6.52465	0.00701123	0.110777	yes	up	0	0	0	2.6405	8.1327	0	0	3.59107
NW_020848008.1_21904	92.07	6.52465	0.00701123	0.110777	yes	up	0	0	0	2.6405	8.1327	0	0	3.59107
NW_020847814.1_8927	0.49	-1.02871	0.00809261	0.121774	yes	down	463.905	265.973	378.557	295.737	243.242	183.876	369.479	240.952
NW_020847782.1_3675	38.949	5.28352	0.01097	0.150718	yes	up	0.2399	0	0	7.3934	5.1754	0	0.0799667	4.1896
NW_020848309.1_37325	69.83	6.12578	0.0230434	0.260062	yes	up	0	0	0	6.3372	0	0.2034	0	2.1802
NW_020848156.1_31931	60.38	5.91601	0.0327005	0.320793	yes	up	0	0	0	0	7.3934	0.2034	0	2.53227
NW_020847918.1_14388	46.235	5.5309	0.0461097	0.373607	yes	up	0	0	0	1.0562	0	3.051	0	1.36907
NW_020847920.1_14607	0.177	-2.50172	0.0495352	0.377827	yes	down	2.1588	4.4076	0.9386	0.5281	0.7393	0.4068	2.50167	0.558067

## Sheet: Supplementary Table S5
Supplementary Table S5 KEGG pathways enriched significantly by DEmiRNA targets
KEGG pathway enriched significantly by DEmiRNA targets
Num	Pathway id	Description	Database	Rich factor	p-value	p-adjust	Gene_ids	Gene_names
25	map04934	Cushing syndrome	KEGG PATHWAY	0.112613	0.0162286	0.584229	gene-LOC113656435|gene-cdk6|gene-LOC113640558|gene-LOC113646263|gene-atf2|gene-LOC113637078|gene-LOC113658129|gene-wnt1|gene-LOC113640335|gene-LOC113644742|gene-LOC113652158|gene-LOC113634760|gene-camk2b|gene-LOC113637037|gene-LOC113659788|gene-LOC113635085|gene-adcy5|gene-wnt3a|gene-e2f1|gene-braf|gene-LOC113644351|gene-LOC113659633|gene-lef1|gene-ccnd1|gene-LOC113658547	LOC113656435;cdk6;LOC113640558;LOC113646263;atf2;LOC113637078;LOC113658129;wnt1;LOC113640335;LOC113644742;LOC113652158;LOC113634760;camk2b;LOC113637037;LOC113659788;LOC113635085;adcy5;wnt3a;e2f1;braf;LOC113644351;LOC113659633;lef1;ccnd1;LOC113658547
5	map00650	Butanoate metabolism	KEGG PATHWAY	0.192308	0.0347163	0.749873	gene-oxct1|gene-hmgcs1|gene-aacs|gene-l2hgdh|gene-acsm3	oxct1;hmgcs1;aacs;l2hgdh;acsm3
22	map05225	Hepatocellular carcinoma	KEGG PATHWAY	0.0969163	0.0904913	0.751774	gene-arid1a|gene-LOC113663495|gene-prkca|gene-lef1|gene-smad3|gene-wnt1|gene-LOC113657481|gene-cdk6|gene-LOC113652158|gene-LOC113634760|gene-pik3cd|gene-pik3ca|gene-LOC113659788|gene-LOC113635085|gene-csnk1a1|gene-wnt3a|gene-braf|gene-LOC113657675|gene-bax|gene-ccnd1|gene-e2f1|gene-tgfb3	arid1a;LOC113663495;prkca;lef1;smad3;wnt1;LOC113657481;cdk6;LOC113652158;LOC113634760;pik3cd;pik3ca;LOC113659788;LOC113635085;csnk1a1;wnt3a;braf;LOC113657675;bax;ccnd1;e2f1;tgfb3
2	map00072	Synthesis and degradation of ketone bodies	KEGG PATHWAY	0.25	0.107408	0.773341	gene-oxct1|gene-hmgcs1	oxct1;hmgcs1
11	map04927	Cortisol synthesis and secretion	KEGG PATHWAY	0.11	0.101285	0.781338	gene-LOC113644742|gene-atf2|gene-LOC113637078|gene-LOC113658129|gene-LOC113644351|gene-LOC113659633|gene-adcy5|gene-LOC113637037|gene-LOC113658547|gene-LOC113640558|gene-LOC113640335	LOC113644742;atf2;LOC113637078;LOC113658129;LOC113644351;LOC113659633;adcy5;LOC113637037;LOC113658547;LOC113640558;LOC113640335
20	map04933	AGE-RAGE signaling pathway in diabetic complications	KEGG PATHWAY	0.10582	0.0509132	0.785517	gene-LOC113640377|gene-LOC113635854|gene-LOC113648072|gene-LOC113652158|gene-LOC113657227|gene-LOC113648071|gene-LOC113644351|gene-LOC113659633|gene-ccnd1|gene-nox1|gene-LOC113658120|gene-smad3|gene-pik3cd|gene-LOC113663495|gene-pik3ca|gene-bax|gene-prkca|gene-LOC113647731|gene-tgfb3|gene-LOC113640335	LOC113640377;LOC113635854;LOC113648072;LOC113652158;LOC113657227;LOC113648071;LOC113644351;LOC113659633;ccnd1;nox1;LOC113658120;smad3;pik3cd;LOC113663495;pik3ca;bax;prkca;LOC113647731;tgfb3;LOC113640335
4	map00130	Ubiquinone and other terpenoid-quinone biosynthesis	KEGG PATHWAY	0.285714	0.0146192	0.789437	gene-vkorc1l1|gene-coq3|gene-coq5|gene-ggcx	vkorc1l1;coq3;coq5;ggcx
4	map00670	One carbon pool by folate	KEGG PATHWAY	0.190476	0.0587903	0.793669	gene-mthfd1l|gene-LOC113653759|gene-dhfr|gene-mthfr	mthfd1l;LOC113653759;dhfr;mthfr
14	map04070	Phosphatidylinositol signaling system	KEGG PATHWAY	0.106061	0.0897437	0.807694	gene-prkca|gene-LOC113640377|gene-LOC113659458|gene-pik3ca|gene-LOC113644351|gene-LOC113659633|gene-pip4p1|gene-dgki|gene-pik3cd|gene-pip4p2|gene-LOC113643345|gene-LOC113654273|gene-LOC113656046|gene-LOC113640335	prkca;LOC113640377;LOC113659458;pik3ca;LOC113644351;LOC113659633;pip4p1;dgki;pik3cd;pip4p2;LOC113643345;LOC113654273;LOC113656046;LOC113640335
8	map02010	ABC transporters	KEGG PATHWAY	0.153846	0.030378	0.820205	gene-abcc1|gene-LOC113641416|gene-LOC113645879|gene-abcc9|gene-abca2|gene-LOC113658979|gene-LOC113662588|gene-LOC113657809	abcc1;LOC113641416;LOC113645879;abcc9;abca2;LOC113658979;LOC113662588;LOC113657809
6	map04392	Hippo signaling pathway - multiple species	KEGG PATHWAY	0.162162	0.0457716	0.823889	gene-LOC113643662|gene-tead1|gene-LOC113639284|gene-lats1|gene-wwc1|gene-dchs2	LOC113643662;tead1;LOC113639284;lats1;wwc1;dchs2
9	map00600	Sphingolipid metabolism	KEGG PATHWAY	0.12	0.0864128	0.848416	gene-LOC113651961|gene-LOC113641415|gene-sgms1|gene-LOC113634977|gene-LOC113648509|gene-LOC113641288|gene-acer1|gene-sphk2|gene-cers6	LOC113651961;LOC113641415;sgms1;LOC113634977;LOC113648509;LOC113641288;acer1;sphk2;cers6
7	map00590	Arachidonic acid metabolism	KEGG PATHWAY	0.118644	0.126952	0.856927	gene-LOC113643075|gene-LOC113638869|gene-LOC113640524|gene-LOC113634081|gene-LOC113659551|gene-LOC113647521|gene-LOC113640498	LOC113643075;LOC113638869;LOC113640524;LOC113634081;LOC113659551;LOC113647521;LOC113640498
11	map00310	Lysine degradation	KEGG PATHWAY	0.114583	0.0811581	0.973897	gene-setd7|gene-LOC113639360|gene-LOC113651954|gene-LOC113647048|gene-LOC113655814|gene-LOC113644097|gene-LOC113651199|gene-camkmt|gene-LOC113637410|gene-kmt2b|gene-kmt2c	setd7;LOC113639360;LOC113651954;LOC113647048;LOC113655814;LOC113644097;LOC113651199;camkmt;LOC113637410;kmt2b;kmt2c
11	map04213	Longevity regulating pathway - multiple species	KEGG PATHWAY	0.114583	0.0811581	0.973897	gene-LOC113659709|gene-LOC113650955|gene-LOC113658129|gene-LOC113641485|gene-prkaa2|gene-pik3cd|gene-irs2|gene-pik3ca|gene-LOC113654671|gene-LOC113650213|gene-adcy5	LOC113659709;LOC113650955;LOC113658129;LOC113641485;prkaa2;pik3cd;irs2;pik3ca;LOC113654671;LOC113650213;adcy5
6	map00051	Fructose and mannose metabolism	KEGG PATHWAY	0.117647	0.155265	0.986388	gene-hk1|gene-pmm2|gene-LOC113661869|gene-sord|gene-LOC113657219|gene-LOC113655176	hk1;pmm2;LOC113661869;sord;LOC113657219;LOC113655176
2	map00190	Oxidative phosphorylation	KEGG PATHWAY	0.0138889	0.999736	0.999736	gene-ndufb2|gene-LOC113658539	ndufb2;LOC113658539
24	map05226	Gastric cancer	KEGG PATHWAY	0.117073	0.0117697	1	gene-fgf10|gene-LOC113663495|gene-LOC113659788|gene-lef1|gene-smad3|gene-LOC113650234|gene-wnt1|gene-LOC113660829|gene-LOC113652158|gene-LOC113634760|gene-pik3cd|gene-pik3ca|gene-cdh17|gene-LOC113635085|gene-csnk1a1|gene-wnt3a|gene-fgf3|gene-braf|gene-LOC113644298|gene-LOC113657675|gene-bax|gene-ccnd1|gene-e2f1|gene-tgfb3	fgf10;LOC113663495;LOC113659788;lef1;smad3;LOC113650234;wnt1;LOC113660829;LOC113652158;LOC113634760;pik3cd;pik3ca;cdh17;LOC113635085;csnk1a1;wnt3a;fgf3;braf;LOC113644298;LOC113657675;bax;ccnd1;e2f1;tgfb3
5	map03440	Homologous recombination	KEGG PATHWAY	0.119048	0.179031	1	gene-rad51c|gene-rad54b|gene-palb2|gene-mus81|gene-brca1	rad51c;rad54b;palb2;mus81;brca1
4	map00790	Folate biosynthesis	KEGG PATHWAY	0.121212	0.208009	1	gene-spr|gene-LOC113660718|gene-dhfr|gene-LOC113650082	spr;LOC113660718;dhfr;LOC113650082
2	map00750	Vitamin B6 metabolism	KEGG PATHWAY	0.166667	0.210284	1	gene-phospho2|gene-LOC113648862	phospho2;LOC113648862
7	map00330	Arginine and proline metabolism	KEGG PATHWAY	0.101449	0.222551	1	gene-LOC113654166|gene-LOC113654167|gene-p4ha3|gene-p4ha2|gene-nos1|gene-LOC113659678|gene-LOC113654137	LOC113654166;LOC113654167;p4ha3;p4ha2;nos1;LOC113659678;LOC113654137
2	map00740	Riboflavin metabolism	KEGG PATHWAY	0.153846	0.237445	1	gene-acp2|gene-rfk	acp2;rfk
3	map00592	alpha-Linolenic acid metabolism	KEGG PATHWAY	0.12	0.264105	1	gene-LOC113647521|gene-LOC113640524|gene-LOC113640498	LOC113647521;LOC113640524;LOC113640498
9	map00562	Inositol phosphate metabolism	KEGG PATHWAY	0.0918367	0.26724	1	gene-LOC113640377|gene-LOC113659458|gene-LOC113644351|gene-LOC113659633|gene-pik3cd|gene-pik3ca|gene-LOC113643345|gene-LOC113656046|gene-LOC113640335	LOC113640377;LOC113659458;LOC113644351;LOC113659633;pik3cd;pik3ca;LOC113643345;LOC113656046;LOC113640335
3	map00591	Linoleic acid metabolism	KEGG PATHWAY	0.115385	0.284046	1	gene-LOC113647521|gene-LOC113640524|gene-LOC113640498	LOC113647521;LOC113640524;LOC113640498
6	map00510	N-Glycan biosynthesis	KEGG PATHWAY	0.0952381	0.295034	1	gene-LOC113655617|gene-mgat4d|gene-mgat3|gene-man1b1|gene-man2a2|gene-st6gal2	LOC113655617;mgat4d;mgat3;man1b1;man2a2;st6gal2
5	map04011	MAPK signaling pathway - yeast	KEGG PATHWAY	0.0980392	0.300293	1	gene-LOC113656907|gene-LOC113652158|gene-LOC113657227|gene-tead1|gene-prkca	LOC113656907;LOC113652158;LOC113657227;tead1;prkca
7	map04979	Cholesterol metabolism	KEGG PATHWAY	0.0909091	0.312356	1	gene-LOC113654166|gene-LOC113654167|gene-LOC113637078|gene-LOC113641657|gene-LOC113641416|gene-LOC113654303|gene-LOC113654137	LOC113654166;LOC113654167;LOC113637078;LOC113641657;LOC113641416;LOC113654303;LOC113654137
3	map00910	Nitrogen metabolism	KEGG PATHWAY	0.1	0.364389	1	gene-LOC113639250|gene-LOC113636425|gene-LOC113660977	LOC113639250;LOC113636425;LOC113660977
5	map00513	Various types of N-glycan biosynthesis	KEGG PATHWAY	0.0892857	0.372546	1	gene-man2a2|gene-LOC113650166|gene-LOC113655617|gene-man1b1|gene-mgat4d	man2a2;LOC113650166;LOC113655617;man1b1;mgat4d
2	map00450	Selenocompound metabolism	KEGG PATHWAY	0.111111	0.372727	1	gene-LOC113663897|gene-scly	LOC113663897;scly
31	map05163	Human cytomegalovirus infection	KEGG PATHWAY	0.0761671	0.385091	1	gene-jak1|gene-cdk6|gene-arhgef1|gene-LOC113663495|gene-prkca|gene-atf2|gene-LOC113658129|gene-LOC113638807|gene-rac3|gene-LOC113644777|gene-LOC113647124|gene-LOC113638123|gene-LOC113652158|gene-LOC113638654|gene-LOC113659108|gene-LOC113634760|gene-pik3cd|gene-rock2|gene-pik3ca|gene-LOC113635854|gene-traf2|gene-adcy5|gene-LOC113640335|gene-LOC113649479|gene-LOC113656907|gene-LOC113659633|gene-LOC…	jak1;cdk6;arhgef1;LOC113663495;prkca;atf2;LOC113658129;LOC113638807;rac3;LOC113644777;LOC113647124;LOC113638123;LOC113652158;LOC113638654;LOC113659108;LOC113634760;pik3cd;rock2;pik3ca;LOC113635854;traf2;adcy5;LOC113640335;LOC113649479;LOC113656907;LOC113659633;LOC113644351;arhgef11;bax;ccnd1;e2f1
10	map00564	Glycerophospholipid metabolism	KEGG PATHWAY	0.0813008	0.385328	1	gene-LOC113640049|gene-LOC113652229|gene-lpgat1|gene-lpcat3|gene-LOC113640524|gene-dgki|gene-agpat5|gene-LOC113654273|gene-LOC113647521|gene-LOC113640498	LOC113640049;LOC113652229;lpgat1;lpcat3;LOC113640524;dgki;agpat5;LOC113654273;LOC113647521;LOC113640498
4	map04130	SNARE interactions in vesicular transport	KEGG PATHWAY	0.0909091	0.387212	1	gene-stx6|gene-vti1a|gene-LOC113639314|gene-vamp3	stx6;vti1a;LOC113639314;vamp3
15	map04926	Relaxin signaling pathway	KEGG PATHWAY	0.078534	0.392792	1	gene-atf2|gene-LOC113652158|gene-LOC113658129|gene-map2k7|gene-LOC113659633|gene-LOC113659108|gene-LOC113635690|gene-smad3|gene-pik3cd|gene-LOC113644351|gene-pik3ca|gene-prkca|gene-nos1|gene-adcy5|gene-LOC113640335	atf2;LOC113652158;LOC113658129;map2k7;LOC113659633;LOC113659108;LOC113635690;smad3;pik3cd;LOC113644351;pik3ca;prkca;nos1;adcy5;LOC113640335
6	map00561	Glycerolipid metabolism	KEGG PATHWAY	0.084507	0.398669	1	gene-LOC113646111|gene-dgki|gene-agpat5|gene-LOC113648768|gene-LOC113654273|gene-lipc	LOC113646111;dgki;agpat5;LOC113648768;LOC113654273;lipc
16	map04141	Protein processing in endoplasmic reticulum	KEGG PATHWAY	0.0769231	0.419463	1	gene-txndc5|gene-ufd1|gene-sec31a|gene-sec13|gene-map2k7|gene-erlec1|gene-man1b1|gene-amfr|gene-LOC113642042|gene-LOC113643346|gene-LOC113663495|gene-dnajb1|gene-p4hb|gene-ddit3|gene-traf2|gene-bax	txndc5;ufd1;sec31a;sec13;map2k7;erlec1;man1b1;amfr;LOC113642042;LOC113643346;LOC113663495;dnajb1;p4hb;ddit3;traf2;bax
2	map00100	Steroid biosynthesis	KEGG PATHWAY	0.1	0.424414	1	gene-tm7sf2|gene-LOC113662954	tm7sf2;LOC113662954
3	map00514	Other types of O-glycan biosynthesis	KEGG PATHWAY	0.0857143	0.462271	1	gene-LOC113644097|gene-LOC113650166|gene-st6gal2	LOC113644097;LOC113650166;st6gal2
3	map00410	beta-Alanine metabolism	KEGG PATHWAY	0.0833333	0.481103	1	gene-LOC113654166|gene-LOC113654167|gene-LOC113654137	LOC113654166;LOC113654167;LOC113654137
3	map00220	Arginine biosynthesis	KEGG PATHWAY	0.0833333	0.481103	1	gene-LOC113662197|gene-nos1|gene-LOC113660977	LOC113662197;nos1;LOC113660977
9	map03015	mRNA surveillance pathway	KEGG PATHWAY	0.0756303	0.48189	1	gene-cpsf6|gene-LOC113643696|gene-LOC113635500|gene-pelo|gene-alyref|gene-LOC113654611|gene-LOC113635267|gene-LOC113656395|gene-LOC113647780	cpsf6;LOC113643696;LOC113635500;pelo;alyref;LOC113654611;LOC113635267;LOC113656395;LOC113647780
7	map03008	Ribosome biogenesis in eukaryotes	KEGG PATHWAY	0.0736842	0.524683	1	gene-LOC113660806|gene-pop7|gene-rexo5|gene-LOC113636290|gene-nob1|gene-wdr43|gene-drosha	LOC113660806;pop7;rexo5;LOC113636290;nob1;wdr43;drosha
7	map04111	Cell cycle - yeast	KEGG PATHWAY	0.0736842	0.524683	1	gene-LOC113641566|gene-ncapg|gene-LOC113663999|gene-orc2|gene-cdc26|gene-LOC113645273|gene-LOC113647780	LOC113641566;ncapg;LOC113663999;orc2;cdc26;LOC113645273;LOC113647780
4	map00280	Valine, leucine and isoleucine degradation	KEGG PATHWAY	0.0754717	0.531303	1	gene-oxct1|gene-acadsb|gene-hmgcs1|gene-aacs	oxct1;acadsb;hmgcs1;aacs
3	map01040	Biosynthesis of unsaturated fatty acids	KEGG PATHWAY	0.0769231	0.535597	1	gene-elovl7|gene-hacd3|gene-acot7	elovl7;hacd3;acot7
3	map00062	Fatty acid elongation	KEGG PATHWAY	0.0769231	0.535597	1	gene-elovl7|gene-hacd3|gene-acot7	elovl7;hacd3;acot7
2	map00900	Terpenoid backbone biosynthesis	KEGG PATHWAY	0.08	0.542814	1	gene-hmgcs1|gene-LOC113658046	hmgcs1;LOC113658046
16	map04217	Necroptosis	KEGG PATHWAY	0.0707965	0.55534	1	gene-LOC113648273|gene-LOC113639529|gene-LOC113646291|gene-LOC113663495|gene-LOC113634424|gene-jak1|gene-LOC113640524|gene-LOC113658120|gene-camk2b|gene-bax|gene-LOC113660977|gene-LOC113647521|gene-LOC113663656|gene-traf2|gene-LOC113647124|gene-LOC113640498	LOC113648273;LOC113639529;LOC113646291;LOC113663495;LOC113634424;jak1;LOC113640524;LOC113658120;camk2b;bax;LOC113660977;LOC113647521;LOC113663656;traf2;LOC113647124;LOC113640498
4	map00565	Ether lipid metabolism	KEGG PATHWAY	0.0727273	0.561097	1	gene-LOC113647521|gene-LOC113640524|gene-LOC113652831|gene-LOC113640498	LOC113647521;LOC113640524;LOC113652831;LOC113640498
37	map05165	Human papillomavirus infection	KEGG PATHWAY	0.0703422	0.568949	1	gene-jag1|gene-jak1|gene-cdk6|gene-LOC113663495|gene-LOC113651631|gene-LOC113638654|gene-LOC113658996|gene-LOC113638807|gene-wnt1|gene-maml3|gene-LOC113657093|gene-LOC113647124|gene-LOC113638123|gene-LOC113652158|gene-col6a2|gene-LOC113657227|gene-LOC113647316|gene-LOC113656296|gene-pik3cd|gene-pik3ca|gene-LOC113635854|gene-LOC113659788|gene-pdgfrb|gene-LOC113635085|gene-csnk1a1|gene-wnt3a|gene-e…	jag1;jak1;cdk6;LOC113663495;LOC113651631;LOC113638654;LOC113658996;LOC113638807;wnt1;maml3;LOC113657093;LOC113647124;LOC113638123;LOC113652158;col6a2;LOC113657227;LOC113647316;LOC113656296;pik3cd;pik3ca;LOC113635854;LOC113659788;pdgfrb;LOC113635085;csnk1a1;wnt3a;e2f1;LOC113654611;atr;itga4;bax;itga1;ccnd1;llgl2;pard3;LOC113647780;itga8
2	map00531	Glycosaminoglycan degradation	KEGG PATHWAY	0.0740741	0.5852	1	gene-LOC113659933|gene-LOC113643050	LOC113659933;LOC113643050
2	map00340	Histidine metabolism	KEGG PATHWAY	0.0714286	0.605275	1	gene-hnmt|gene-LOC113645554	hnmt;LOC113645554
28	map04144	Endocytosis	KEGG PATHWAY	0.0687961	0.61492	1	gene-LOC113660336|gene-LOC113663386|gene-ap2a2|gene-LOC113658996|gene-LOC113639563|gene-LOC113636554|gene-LOC113648419|gene-LOC113661067|gene-LOC113656830|gene-LOC113639529|gene-smad3|gene-LOC113638807|gene-arap1|gene-LOC113650756|gene-LOC113638654|gene-LOC113657227|gene-LOC113637257|gene-arpc3|gene-traf6|gene-LOC113635378|gene-LOC113656907|gene-LOC113656866|gene-arfgap2|gene-acap1|gene-stambp|ge…	LOC113660336;LOC113663386;ap2a2;LOC113658996;LOC113639563;LOC113636554;LOC113648419;LOC113661067;LOC113656830;LOC113639529;smad3;LOC113638807;arap1;LOC113650756;LOC113638654;LOC113657227;LOC113637257;arpc3;traf6;LOC113635378;LOC113656907;LOC113656866;arfgap2;acap1;stambp;pard3;smap2;LOC113657679
5	map00520	Amino sugar and nucleotide sugar metabolism	KEGG PATHWAY	0.0675676	0.618127	1	gene-LOC113657219|gene-nagk|gene-hk1|gene-LOC113641710|gene-pmm2	LOC113657219;nagk;hk1;LOC113641710;pmm2
19	map04218	Cellular senescence	KEGG PATHWAY	0.0673759	0.641915	1	gene-LOC113651631|gene-LOC113659709|gene-cdk6|gene-LOC113652158|gene-LOC113638654|gene-LOC113634424|gene-ccnd1|gene-LOC113635500|gene-LOC113634760|gene-atr|gene-smad3|gene-pik3cd|gene-LOC113657675|gene-LOC113638807|gene-LOC113654671|gene-LOC113637037|gene-pik3ca|gene-e2f1|gene-tgfb3	LOC113651631;LOC113659709;cdk6;LOC113652158;LOC113638654;LOC113634424;ccnd1;LOC113635500;LOC113634760;atr;smad3;pik3cd;LOC113657675;LOC113638807;LOC113654671;LOC113637037;pik3ca;e2f1;tgfb3
2	map00511	Other glycan degradation	KEGG PATHWAY	0.0666667	0.643191	1	gene-LOC113634977|gene-LOC113651961	LOC113634977;LOC113651961
14	map03013	RNA transport	KEGG PATHWAY	0.0657277	0.66863	1	gene-LOC113652504|gene-LOC113637778|gene-pop7|gene-LOC113642185|gene-LOC113661386|gene-LOC113651239|gene-LOC113648617|gene-alyref|gene-nup98|gene-sec13|gene-LOC113639871|gene-LOC113636909|gene-LOC113656395|gene-LOC113635313	LOC113652504;LOC113637778;pop7;LOC113642185;LOC113661386;LOC113651239;LOC113648617;alyref;nup98;sec13;LOC113639871;LOC113636909;LOC113656395;LOC113635313
1	map00460	Cyanoamino acid metabolism	KEGG PATHWAY	0.0666667	0.671831	1	gene-LOC113638869	LOC113638869
1	map03450	Non-homologous end-joining	KEGG PATHWAY	0.0666667	0.671831	1	gene-dclre1c	dclre1c
16	map00230	Purine metabolism	KEGG PATHWAY	0.0650407	0.690947	1	gene-polr2l|gene-LOC113658129|gene-gucy1a2|gene-ada|gene-LOC113653198|gene-pde7a|gene-impdh1|gene-LOC113660420|gene-LOC113663834|gene-pde3a|gene-pde1c|gene-fhit|gene-LOC113662776|gene-LOC113636555|gene-entpd6|gene-adcy5	polr2l;LOC113658129;gucy1a2;ada;LOC113653198;pde7a;impdh1;LOC113660420;LOC113663834;pde3a;pde1c;fhit;LOC113662776;LOC113636555;entpd6;adcy5
2	map00040	Pentose and glucuronate interconversions	KEGG PATHWAY	0.0606061	0.694582	1	gene-sord|gene-xylb	sord;xylb
21	map05167	Kaposi sarcoma-associated herpesvirus infection	KEGG PATHWAY	0.0652174	0.70327	1	gene-LOC113656234|gene-LOC113635854|gene-LOC113652158|gene-LOC113638654|gene-map2k7|gene-jak1|gene-cdk6|gene-atg3|gene-LOC113634760|gene-pik3r5|gene-pik3cd|gene-LOC113638807|gene-bax|gene-LOC113659108|gene-ccnd1|gene-pik3ca|gene-e2f1|gene-LOC113663656|gene-traf2|gene-LOC113647124|gene-LOC113663495	LOC113656234;LOC113635854;LOC113652158;LOC113638654;map2k7;jak1;cdk6;atg3;LOC113634760;pik3r5;pik3cd;LOC113638807;bax;LOC113659108;ccnd1;pik3ca;e2f1;LOC113663656;traf2;LOC113647124;LOC113663495
8	map03018	RNA degradation	KEGG PATHWAY	0.0625	0.704479	1	gene-zcchc7|gene-exosc2|gene-LOC113635907|gene-LOC113660806|gene-LOC113636290|gene-LOC113637691|gene-LOC113641263|gene-LOC113656395	zcchc7;exosc2;LOC113635907;LOC113660806;LOC113636290;LOC113637691;LOC113641263;LOC113656395
1	map00770	Pantothenate and CoA biosynthesis	KEGG PATHWAY	0.0555556	0.737419	1	gene-pank4	pank4
6	map04146	Peroxisome	KEGG PATHWAY	0.0594059	0.738071	1	gene-pex16|gene-LOC113645879|gene-acot8|gene-nudt12|gene-LOC113659551|gene-pex7	pex16;LOC113645879;acot8;nudt12;LOC113659551;pex7
2	map00052	Galactose metabolism	KEGG PATHWAY	0.0555556	0.739695	1	gene-LOC113657219|gene-hk1	LOC113657219;hk1
16	map04928	Parathyroid hormone synthesis, secretion and action	KEGG PATHWAY	0.0627451	0.743393	1	gene-LOC113653603|gene-atf2|gene-LOC113646719|gene-LOC113652158|gene-LOC113658129|gene-braf|gene-LOC113644298|gene-LOC113659633|gene-prkca|gene-mef2d|gene-LOC113644351|gene-arhgef1|gene-LOC113656907|gene-arhgef11|gene-adcy5|gene-LOC113640335	LOC113653603;atf2;LOC113646719;LOC113652158;LOC113658129;braf;LOC113644298;LOC113659633;prkca;mef2d;LOC113644351;arhgef1;LOC113656907;arhgef11;adcy5;LOC113640335
4	map00010	Glycolysis / Gluconeogenesis	KEGG PATHWAY	0.056338	0.757177	1	gene-LOC113657219|gene-adpgk|gene-hk1|gene-LOC113660001	LOC113657219;adpgk;hk1;LOC113660001
1	map00730	Thiamine metabolism	KEGG PATHWAY	0.05	0.773694	1	gene-LOC113650082	LOC113650082
2	map04139	Mitophagy - yeast	KEGG PATHWAY	0.0512821	0.778986	1	gene-letm1|gene-prkca	letm1;prkca
1	map00430	Taurine and hypotaurine metabolism	KEGG PATHWAY	0.047619	0.789907	1	gene-LOC113638869	LOC113638869
2	map00500	Starch and sucrose metabolism	KEGG PATHWAY	0.05	0.790879	1	gene-LOC113657219|gene-hk1	LOC113657219;hk1
2	map03030	DNA replication	KEGG PATHWAY	0.05	0.790879	1	gene-rnaseh1|gene-LOC113663999	rnaseh1;LOC113663999
4	map04113	Meiosis - yeast	KEGG PATHWAY	0.0533333	0.793894	1	gene-LOC113663999|gene-orc2|gene-LOC113635500|gene-cdc26	LOC113663999;orc2;LOC113635500;cdc26
3	map00270	Cysteine and methionine metabolism	KEGG PATHWAY	0.0517241	0.794367	1	gene-mri1|gene-LOC113660001|gene-LOC113661312	mri1;LOC113660001;LOC113661312
1	map00563	Glycosylphosphatidylinositol (GPI)-anchor biosynthesis	KEGG PATHWAY	0.0454545	0.80496	1	gene-pigk	pigk
2	map03410	Base excision repair	KEGG PATHWAY	0.047619	0.812979	1	gene-LOC113648273|gene-apex1	LOC113648273;apex1
1	map03060	Protein export	KEGG PATHWAY	0.0434783	0.818936	1	gene-srp14	srp14
2	map00515	Mannose type O-glycan biosynthesis	KEGG PATHWAY	0.0454545	0.832967	1	gene-fkrp|gene-LOC113650166	fkrp;LOC113650166
2	map00860	Porphyrin and chlorophyll metabolism	KEGG PATHWAY	0.0444444	0.842221	1	gene-LOC113655916|gene-blvra	LOC113655916;blvra
2	map00760	Nicotinate and nicotinamide metabolism	KEGG PATHWAY	0.0444444	0.842221	1	gene-LOC113663834|gene-nudt12	LOC113663834;nudt12
2	map00260	Glycine, serine and threonine metabolism	KEGG PATHWAY	0.04	0.881856	1	gene-LOC113655916|gene-chdh	LOC113655916;chdh
7	map03040	Spliceosome	KEGG PATHWAY	0.0492958	0.889693	1	gene-prpf6|gene-LOC113662004|gene-LOC113639625|gene-dhx38|gene-alyref|gene-rp9|gene-ddx42	prpf6;LOC113662004;LOC113639625;dhx38;alyref;rp9;ddx42
2	map00250	Alanine, aspartate and glutamate metabolism	KEGG PATHWAY	0.037037	0.906703	1	gene-LOC113662197|gene-LOC113660977	LOC113662197;LOC113660977
6	map00240	Pyrimidine metabolism	KEGG PATHWAY	0.0465116	0.906909	1	gene-LOC113647104|gene-LOC113663834|gene-uck2|gene-LOC113661193|gene-polr2l|gene-entpd6	LOC113647104;LOC113663834;uck2;LOC113661193;polr2l;entpd6
1	map03020	RNA polymerase	KEGG PATHWAY	0.030303	0.913936	1	gene-polr2l	polr2l
1	map00603	Glycosphingolipid biosynthesis - globo and isoglobo series	KEGG PATHWAY	0.030303	0.913936	1	gene-st3gal2	st3gal2
2	map03050	Proteasome	KEGG PATHWAY	0.0357143	0.917208	1	gene-LOC113639025|gene-psma3	LOC113639025;psma3
6	map03010	Ribosome	KEGG PATHWAY	0.0447761	0.924161	1	gene-mrpl9|gene-rpl22l1|gene-LOC113649266|gene-rps29|gene-mrpl21|gene-mrpl16	mrpl9;rpl22l1;LOC113649266;rps29;mrpl21;mrpl16
1	map00020	Citrate cycle (TCA cycle)	KEGG PATHWAY	0.0277778	0.931154	1	gene-LOC113652888	LOC113652888
1	map00350	Tyrosine metabolism	KEGG PATHWAY	0.0263158	0.940674	1	gene-dct	dct
1	map00640	Propanoate metabolism	KEGG PATHWAY	0.0263158	0.940674	1	gene-LOC113660001	LOC113660001
3	map04138	Autophagy - yeast	KEGG PATHWAY	0.0348837	0.950936	1	gene-LOC113635983|gene-vti1a|gene-atg3	LOC113635983;vti1a;atg3
2	map00480	Glutathione metabolism	KEGG PATHWAY	0.030303	0.954982	1	gene-LOC113638869|gene-LOC113659678	LOC113638869;LOC113659678
1	map03420	Nucleotide excision repair	KEGG PATHWAY	0.0232558	0.95911	1	gene-ercc1	ercc1
1	map00970	Aminoacyl-tRNA biosynthesis	KEGG PATHWAY	0.0212766	0.969642	1	gene-nars2	nars2
1	map00380	Tryptophan metabolism	KEGG PATHWAY	0.0208333	0.971821	1	gene-aanat	aanat
1	map00630	Glyoxylate and dicarboxylate metabolism	KEGG PATHWAY	0.0208333	0.971821	1	gene-LOC113652888	LOC113652888
1	map00620	Pyruvate metabolism	KEGG PATHWAY	0.0204082	0.973843	1	gene-LOC113660001	LOC113660001
1	map00601	Glycosphingolipid biosynthesis - lacto and neolacto series	KEGG PATHWAY	0.0196078	0.977463	1	gene-LOC113650166	LOC113650166
1	map00071	Fatty acid degradation	KEGG PATHWAY	0.0192308	0.97908	1	gene-acadsb	acadsb
7	map04625	C-type lectin receptor signaling pathway	KEGG PATHWAY	0.0380435	0.980496	1	gene-relb|gene-LOC113652158|gene-LOC113656907|gene-LOC113658113|gene-pik3cd|gene-pik3ca|gene-LOC113641455	relb;LOC113652158;LOC113656907;LOC113658113;pik3cd;pik3ca;LOC113641455
3	map03022	Basal transcription factors	KEGG PATHWAY	0.0280374	0.985001	1	gene-LOC113663635|gene-LOC113661837|gene-gtf2e2	LOC113663635;LOC113661837;gtf2e2
12	map04714	Thermogenesis	KEGG PATHWAY	0.039604	0.993101	1	gene-LOC113658539|gene-prkaa2|gene-atf2|gene-LOC113639906|gene-LOC113658129|gene-prkg2|gene-LOC113639764|gene-slc25a29|gene-ndufb2|gene-LOC113657481|gene-arid1a|gene-adcy5	LOC113658539;prkaa2;atf2;LOC113639906;LOC113658129;prkg2;LOC113639764;slc25a29;ndufb2;LOC113657481;arid1a;adcy5
20	map04145	Phagosome	KEGG PATHWAY	0.043573	0.995416	1	gene-lamp2|gene-LOC113660336|gene-LOC113646047|gene-LOC113638654|gene-vamp3|gene-LOC113641455|gene-LOC113650418|gene-LOC113638123|gene-ncf4|gene-LOC113640837|gene-LOC113641597|gene-LOC113642458|gene-LOC113642645|gene-LOC113638807|gene-LOC113642135|gene-LOC113640732|gene-LOC113657460|gene-nos1|gene-LOC113635306|gene-mrc2	lamp2;LOC113660336;LOC113646047;LOC113638654;vamp3;LOC113641455;LOC113650418;LOC113638123;ncf4;LOC113640837;LOC113641597;LOC113642458;LOC113642645;LOC113638807;LOC113642135;LOC113640732;LOC113657460;nos1;LOC113635306;mrc2
10	map04120	Ubiquitin mediated proteolysis	KEGG PATHWAY	0.0342466	0.997897	1	gene-cul3|gene-LOC113645273|gene-rhobtb1|gene-LOC113642042|gene-mgrn1|gene-cdc26|gene-ube2a|gene-traf6|gene-LOC113636899|gene-brca1	cul3;LOC113645273;rhobtb1;LOC113642042;mgrn1;cdc26;ube2a;traf6;LOC113636899;brca1
Signaling pathway enriched by DEmiRNA targets
Cushing syndrome
gene id	gene name	gene description	KO id	KO name	KO description	Pathway id
gene-LOC113634760	LOC113634760	transcription factor E2F3-like, transcript variant X1	K06620	E2F3	transcription factor E2F3	map05167;map05163;map04218;map05225;map04934;map05226
gene-LOC113635085	LOC113635085	protein Wnt-5b	K00444	WNT5	wingless-type MMTV integration site family, member 5	map05225;map04934;map05165;map05226
gene-LOC113637037	LOC113637037	voltage-dependent L-type calcium channel subunit alpha-1D-like	K04851	CACNA1D, CAV1.3	voltage-dependent calcium channel L type alpha-1D	map04934;map04218;map04927
gene-LOC113637078	LOC113637078	neutral cholesterol ester hydrolase 1-like	K14349	NCEH1, AADACL1	neutral cholesterol ester hydrolase 1 [EC:3.1.1.-]	map04934;map04979;map04927
gene-LOC113640335	LOC113640335	1-phosphatidylinositol 4,5-bisphosphate phosphodiesterase beta-3-like, transcript variant X1	K05858	PLCB	phosphatidylinositol phospholipase C, beta [EC:3.1.4.11]	map05163;map00562;map04927;map04926;map04928;map04934;map04070;map04933
gene-LOC113640558	LOC113640558	voltage-dependent T-type calcium channel subunit alpha-1G-like	K04855	CACNA1H, CAV3.2	voltage-dependent calcium channel T type alpha-1H	map04934;map04927
gene-LOC113644351	LOC113644351	1-phosphatidylinositol 4,5-bisphosphate phosphodiesterase beta-1-like, transcript variant X1	K05858	PLCB	phosphatidylinositol phospholipase C, beta [EC:3.1.4.11]	map05163;map00562;map04927;map04926;map04928;map04934;map04070;map04933
gene-LOC113644742	LOC113644742	steroid 21-hydroxylase, transcript variant X1	K00513	CYP21A	steroid 21-monooxygenase [EC:1.14.14.16]	map04934;map04927
gene-LOC113646263	LOC113646263	aryl hydrocarbon receptor-like, transcript variant X1	K09093	AHR	aryl hydrocarbon receptor	map04934
gene-LOC113652158	LOC113652158	mitogen-activated protein kinase 1-like, transcript variant X2	K04371	ERK, MAPK1_3	mitogen-activated protein kinase 1/3 [EC:2.7.11.24]	map05167;map05165;map05163;map04625;map04011;map04218;map04926;map05225;map04928;map04934;map05226;map04933
gene-LOC113656435	LOC113656435	ras-related protein Rap-1A-like	K04353	RAP1A	Ras-related protein Rap-1A	map04934
gene-LOC113658129	LOC113658129	adenylate cyclase type 6-like	K08046	ADCY6	adenylate cyclase 6 [EC:4.6.1.1]	map00230;map04714;map04927;map04926;map04213;map04928;map04934;map05163
gene-LOC113658547	LOC113658547	calcium release-activated calcium channel protein 1-like	K16056	ORAI1	calcium release-activated calcium channel protein 1	map04934;map04927
gene-LOC113659633	LOC113659633	1-phosphatidylinositol 4,5-bisphosphate phosphodiesterase beta-4-like, transcript variant X2	K05858	PLCB	phosphatidylinositol phospholipase C, beta [EC:3.1.4.11]	map05163;map00562;map04927;map04926;map04928;map04934;map04070;map04933
gene-LOC113659788	LOC113659788	frizzled-3-like, transcript variant X1	K02329	FZD3	frizzled 3	map05225;map04934;map05165;map05226
gene-adcy5	adcy5	adenylate cyclase 5, transcript variant X2	K08045	ADCY5	adenylate cyclase 5 [EC:4.6.1.1]	map05163;map04714;map04927;map04926;map04213;map04928;map04934;map00230
gene-atf2	atf2	activating transcription factor 2	K04450	ATF2, CREBP1	cyclic AMP-dependent transcription factor ATF-2	map05163;map04927;map04714;map04926;map04928;map04934
gene-braf	braf	B-Raf proto-oncogene, serine/threonine kinase	K04365	BRAF	B-Raf proto-oncogene serine/threonine-protein kinase [EC:2.7.11.1]	map05225;map04928;map04934;map05226
gene-camk2b	camk2b	calcium/calmodulin dependent protein kinase II beta, transcript variant X3	K04515	CAMK2	calcium/calmodulin-dependent protein kinase (CaM kinase) II [EC:2.7.11.17]	map04934;map04217
gene-ccnd1	ccnd1	cyclin D1	K04503	CCND1	G1/S-specific cyclin-D1	map05167;map05165;map05163;map04218;map05225;map04934;map05226;map04933
gene-cdk6	cdk6	cyclin dependent kinase 6, transcript variant X1	K02091	CDK6	cyclin-dependent kinase 6 [EC:2.7.11.22]	map05167;map05165;map05163;map04218;map05225;map04934
gene-e2f1	e2f1	E2F transcription factor 1	K17454	E2F1	transcription factor E2F1	map05167;map05165;map05163;map04218;map05225;map04934;map05226
gene-lef1	lef1	lymphoid enhancer binding factor 1, transcript variant X2	K04492	LEF1	lymphoid enhancer-binding factor 1	map05225;map04934;map05226
gene-wnt1	wnt1	Wnt family member 1	K03209	WNT1	wingless-type MMTV integration site family, member 1	map05225;map04934;map05165;map05226
gene-wnt3a	wnt3a	Wnt family member 3A, transcript variant X2	K00312	WNT3	wingless-type MMTV integration site family, member 3	map05225;map04934;map05165;map05226
Gastric cancer
gene id	gene name	gene description	KO id	KO name	KO description	Pathway id
gene-LOC113634760	LOC113634760	transcription factor E2F3-like, transcript variant X1	K06620	E2F3	transcription factor E2F3	map05167;map05163;map04218;map05225;map04934;map05226
gene-LOC113635085	LOC113635085	protein Wnt-5b	K00444	WNT5	wingless-type MMTV integration site family, member 5	map05225;map04934;map05165;map05226
gene-LOC113644298	LOC113644298	retinoic acid receptor RXR-beta-B-like, transcript variant X2	K08524;K08525	RXRA, NR2B1;RXRB, NR2B2	retinoid X receptor alpha;retinoid X receptor beta	map04928;map05226
gene-LOC113650234	LOC113650234	fibroblast growth factor 13-like	K04358	FGF	fibroblast growth factor	map05226
gene-LOC113652158	LOC113652158	mitogen-activated protein kinase 1-like, transcript variant X2	K04371	ERK, MAPK1_3	mitogen-activated protein kinase 1/3 [EC:2.7.11.24]	map05167;map05165;map05163;map04625;map04011;map04218;map04926;map05225;map04928;map04934;map05226;map04933
gene-LOC113657675	LOC113657675	growth arrest and DNA damage-inducible protein GADD45 beta-like	K04402	GADD45	growth arrest and DNA-damage-inducible protein	map05225;map04218;map05226
gene-LOC113659788	LOC113659788	frizzled-3-like, transcript variant X1	K02329	FZD3	frizzled 3	map05225;map04934;map05165;map05226
gene-LOC113660829	LOC113660829	catenin alpha-1-like	K05691	CTNNA	catenin alpha	map05226
gene-LOC113663495	LOC113663495	apoptosis regulator BAX-like, transcript variant X1	K02159	BAX	apoptosis regulator BAX	map05167;map05165;map05163;map05225;map05226;map04217;map04933;map04141
gene-bax	bax	BCL2 associated X, apoptosis regulator	K02159	BAX	apoptosis regulator BAX	map05167;map05165;map05163;map05225;map05226;map04217;map04933;map04141
gene-braf	braf	B-Raf proto-oncogene, serine/threonine kinase	K04365	BRAF	B-Raf proto-oncogene serine/threonine-protein kinase [EC:2.7.11.1]	map05225;map04928;map04934;map05226
gene-ccnd1	ccnd1	cyclin D1	K04503	CCND1	G1/S-specific cyclin-D1	map05167;map05165;map05163;map04218;map05225;map04934;map05226;map04933
gene-cdh17	cdh17	cadherin 17	K06811	CDH17	cadherin 17, LI cadherin	map05226
gene-csnk1a1	csnk1a1	casein kinase 1 alpha 1, transcript variant X1	K08957	CSNK1A	casein kinase 1, alpha [EC:2.7.11.1]	map05225;map05165;map05226
gene-e2f1	e2f1	E2F transcription factor 1	K17454	E2F1	transcription factor E2F1	map05167;map05165;map05163;map04218;map05225;map04934;map05226
gene-fgf10	fgf10	fibroblast growth factor 10	K04358	FGF	fibroblast growth factor	map05226
gene-fgf3	fgf3	fibroblast growth factor 3	K04358	FGF	fibroblast growth factor	map05226
gene-lef1	lef1	lymphoid enhancer binding factor 1, transcript variant X2	K04492	LEF1	lymphoid enhancer-binding factor 1	map05225;map04934;map05226
gene-pik3ca	pik3ca	phosphatidylinositol-4,5-bisphosphate 3-kinase catalytic subunit alpha	K00922	PIK3CA_B_D	phosphatidylinositol-4,5-bisphosphate 3-kinase catalytic subunit alpha/beta/delta [EC:2.7.1.153]	map05167;map05165;map05163;map00562;map04926;map04213;map04218;map04625;map05225;map05226;map04933;map04070
gene-pik3cd	pik3cd	phosphatidylinositol-4,5-bisphosphate 3-kinase catalytic subunit delta	K00922	PIK3CA_B_D	phosphatidylinositol-4,5-bisphosphate 3-kinase catalytic subunit alpha/beta/delta [EC:2.7.1.153]	map05167;map05165;map05163;map00562;map04926;map04213;map04218;map04625;map05225;map05226;map04933;map04070
gene-smad3	smad3	SMAD family member 3	K04500	SMAD2_3	mothers against decapentaplegic homolog 2/3	map05226;map04218;map04926;map05225;map04144;map04933
gene-tgfb3	tgfb3	transforming growth factor beta 3	K13377	TGFB3	transforming growth factor beta-3	map05225;map04218;map05226;map04933
gene-wnt1	wnt1	Wnt family member 1	K03209	WNT1	wingless-type MMTV integration site family, member 1	map05225;map04934;map05165;map05226
gene-wnt3a	wnt3a	Wnt family member 3A, transcript variant X2	K00312	WNT3	wingless-type MMTV integration site family, member 3	map05225;map04934;map05165;map05226

## Sheet: Supplementary Table S6
Supplementary Table S6 Microbial composition in posterior intestine of hybrid yellow catfish
Microbial composition of the first 20 phyla in posterior intestine of hybrid yellow catfish
ID	CK1	CK2	CK3	G2-1	G2-2	G2-3	G4-1	G4-2	G4-3	G6-1	G6-2	G6-3	G8-1	G8-2	G8-3	SUM	SE
Proteobacteria	0.101534	0.87443	0.481457	0.683636	0.80275	0.775357	0.125595	0.149461	0.0524391	0.93153	0.17144	0.21965	0.228579	0.552255	0.0751403	0.415017	0.0805179
Fusobacteria	0.767521	0.00550571	0.00580286	0.0474132	0.0792021	0.086168	0.00020644	0.848889	0.947376	0.00018022	0.00041964	0.405766	0.0825062	0.446978	0.740397	0.297622	0.0873942
Firmicutes	0.0235483	0.0536491	0.446897	0.247789	0.113731	0.1325	0.866808	9.591e-05	5.541e-05	0.0665475	0.820814	0.371696	0.681124	0.00074174	0.183737	0.267316	0.0781043
Actinobacteria	0.0691317	0.0322147	0.0267447	0.0143302	0.00341752	0.00192126	0.00324792	0.00038363	3.694e-05	0.00072089	0.00486082	0.00090176	0.0020149	0	0.00035592	0.0106855	0.00486278
Bacteroidetes	0.00211834	0.00225902	0.0169057	0.001013	0	8.884e-05	0.00026148	0	0	0	0	0.00021135	0.00270145	0	0	0.00170394	0.00110664
Acidobacteria	0.01707	0.00038876	0.00264352	0.0008524	5.446e-05	0.00011106	0.00037158	0	0	0	6.994e-05	0	0.00016418	0	0	0.00144839	0.00112487
Chlamydiae	0.00020175	0.0174627	0.00197297	0.00027178	5.446e-05	0.00046643	4.129e-05	0	0	0	0	0	2.985e-05	0	0	0.00136675	0.00115296
Cyanobacteria	0.00553681	0.00125034	0.00643472	0.00216188	8.169e-05	0.00092176	0.00154138	0	0	0	0.00012239	0.0002818	0.00155222	0	4.107e-05	0.0013284	0.000515434
Chloroflexi	0.006624	0.00080904	0.00145716	0.00038296	2.723e-05	0.00032206	5.505e-05	0	0	0	0	0	0.00010448	0	0	0.000652132	0.000436902
TM6	7.846e-05	0.00443398	0.00219219	0.00044473	5.446e-05	0.00016658	0.00048168	0	0	0	5.245e-05	0	0	0	0	0.000526969	0.00031223
Verrucomicrobia	0.00059403	0.0031206	0.00096714	3.706e-05	2.723e-05	0.00072186	0.00012386	0	0	0	0	0	2.985e-05	0	0	0.000374775	0.000210537
TM7	0.00057161	0.00132389	0.00140558	0.00028413	0	0.00082181	0	0	0	0	0	4.227e-05	5.97e-05	0	0	0.000300599	0.000126572
Planctomycetes	0.00034745	0.00108223	0.00203745	0.00025943	0	2.221e-05	0.0002202	0	0	0	0.00015736	0	0	0	0	0.000275089	0.000144222
OD1	0.00023537	0.0014815	0.00121215	8.648e-05	0	0	0.00013762	3.836e-05	0	0	0	0	4.478e-05	0	0	0.000215751	0.00011955
Gemmatimonadetes	0.00211834	7.355e-05	0.00078661	0.00024707	0	0	0	0	0	0	0	0	0	0	0	0.000215038	0.000145232
Nitrospirae	0.00078457	7.355e-05	7.737e-05	0	0	0	0	0	0	0	0	0	0	0	0	6.2366e-05	5.18439e-05
[Thermi]	0.00024658	3.152e-05	0.0005416	0	0	0	0	0	0	0	0	0	0	0	0	5.46467e-05	3.82431e-05
Tenericutes	0.00042591	0.00012608	3.869e-05	0	0	0	0	0	0	0	0	5.636e-05	4.478e-05	0	0	4.61213e-05	2.84343e-05
Armatimonadetes	4.483e-05	0.00017862	0.00016764	3.706e-05	0	0	2.752e-05	0	0	0	0	0	0	0	0	3.0378e-05	1.53247e-05
AD3	4.483e-05	0	0	3.706e-05	0	0.00014437	0	0	0	0	0	0	0	0	0	1.5084e-05	9.89689e-06
Others	0.00122169	0.00010507	0.0002579	0.00071651	0.00059909	0.00026653	0.00088079	0.0011317	9.235e-05	0.00102127	0.00206323	0.00139492	0.00104476	2.514e-05	0.00032854	0.000743299	0.000147237
Microbial composition of the first 20 genera in posterior intestine of hybrid yellow catfish
ID	CK1	CK2	CK3	G2-1	G2-2	G2-3	G4-1	G4-2	G4-3	G6-1	G6-2	G6-3	G8-1	G8-2	G8-3	SUM	SE
Cetobacterium	0.766423	0.00550571	0.00562232	0.0468696	0.0780856	0.0859681	0.00019267	0.84279	0.946083	0.00012015	0.00038467	0.397509	0.0811928	0.446488	0.730856	0.295606	0.0870935
Lactococcus	4.483e-05	0.00011558	0.00100583	0.155408	0.10706	0.0772947	0.828893	5.754e-05	0	0.060495	0.797734	0.333019	0.632752	0.0004023	0.166379	0.210711	0.0768288
Plesiomonas	0.0102778	0.0330237	0.0603884	0.00618916	0.0136429	0.108512	0.00125237	0.0202171	0.0110641	0.0610207	0	0.0496675	0.0285369	0.0708045	0.00406571	0.0319109	0.00795951
Aeromonas	0	0	0.00043844	0.331991	0.00023147	0.0100505	0.00587652	0.0003069	0	0	0	1.409e-05	0	0.00157148	0	0.0233654	0.0219938
Shigella	0.00039228	0.00030471	0.00303038	0.0813485	8.169e-05	0	0	0	0	0	0	0	0.0022537	0.00045259	0.0125394	0.00669355	0.00538113
Clostridiaceae_Clostridium	0.00112081	0.0336121	0.0213416	0.00244601	0	0.0382475	9.634e-05	0	0	0.00019524	0	0.00088767	5.97e-05	0	0.00130048	0.0066205	0.00335949
Candidatus_Arthromitus	0.00035866	0.00010507	0.00720844	0.0432006	0.00016339	0	0.0056288	0	0	0	0.00027976	0.0191061	0.00238802	0.00017601	0	0.00524099	0.00299166
Leuconostoc	2.242e-05	2.101e-05	0.00015474	0.00543559	0.00457485	0.00086623	0.0203408	0	0	0.00274841	0.0137607	0.00436792	0.0131938	0	0.0113347	0.00512141	0.0016165
Pseudomonadaceae_Pseudomonas	0.00012329	0.0001471	0.00098004	0.0432871	0	4.442e-05	0	0	0	3.004e-05	0	0	0.00071641	2.514e-05	0.00206708	0.00316137	0.00286885
Mycobacterium	0.00246579	0.0197218	0.00310775	0.00337254	0.00299544	0.00096618	0.00077069	0	0	0.00019524	0.00279759	8.454e-05	4.478e-05	0	0.00030116	0.0024549	0.00127084
Blautia	0.00480829	0.00105071	0.0230954	0.00275485	0	5.553e-05	0	0	0	0	0.00012239	0.00105675	0.0025522	0	0.00021903	0.00238101	0.00151635
Shewanella	0	0	9.027e-05	0	0.00107563	0	0.00416999	0.027084	0.00014777	0	0	0	0	0	0	0.00217118	0.00179465
Acinetobacter	0.00030262	0.00033623	0.0279182	0.00114889	6.808e-05	0.00018879	0.00026148	0.00034526	0	1.502e-05	0	0.00029589	4.478e-05	6.286e-05	0	0.00206587	0.00184221
Lachnospiraceae_Clostridium	0.00206229	0.00030471	0.00746634	0.012403	0	2.221e-05	0	0	0	0	0	0.00022544	0.00122386	0	0.00078029	0.00163254	0.000913728
Reyranella	0.00035866	0.00116628	0.0149585	0.00022236	0	0.00012216	0.00048168	3.836e-05	0	0.00043554	0.00047209	0.00019726	0.00014925	0	0	0.00124014	0.000979065
Bifidobacterium	0.00198384	0.00036775	0.00884613	0.00584326	2.723e-05	0	0.00019267	0	0	0	0	0.00045088	0.00079103	0	0	0.00123352	0.000665052
Legionella	0.00025779	0.00651438	0.00221798	0.00092652	0.00051739	0.00051086	0.00016515	0	0	0.00180223	0.0030249	0.0001409	0.00025373	0	0	0.00108879	0.000448636
Dorea	0.00126652	0.00016811	0.0139011	2.471e-05	0	0	0	0	0	0	0	0.0001409	0.00073133	0	0	0.00108218	0.00091705
[Ruminococcus]	0.00059403	0	0.0111673	0.00337254	0	0	0	0	0	0	0	5.636e-05	0.00046268	0	6.845e-05	0.00104809	0.000753251
Enterococcus	0	0	0.0002708	0.00019766	0.00027231	0.00032206	0.00027525	0	0	0.00066082	5.245e-05	0.00018317	0.0123132	0	0.00027379	0.000988104	0.000808697
Others	0.207137	0.897535	0.78679	0.253558	0.791204	0.676828	0.131403	0.109161	0.0427049	0.872282	0.181372	0.192597	0.22034	0.480017	0.0698152	0.394183	0.079228
Microbial composition of the first 20 species in posterior intestine of hybrid yellow catfish
ID	CK1	CK2	CK3	G2-1	G2-2	G2-3	G4-1	G4-2	G4-3	G6-1	G6-2	G6-3	G8-1	G8-2	G8-3	SUM	SE
Cetobacterium_somerae	0.758756	0.00531658	0.00562232	0.0463013	0.0744094	0.0858682	0.00015139	0.823359	0.927243	0.00012015	0.00026227	0.388421	0.0804615	0.433967	0.723066	0.290222	0.085436
Clostridium_perfringens	0.00085182	0.0316053	0.0191881	0.00100064	0	0.0001999	9.634e-05	0	0	0.00019524	0	0.00074677	0	0	0.00034223	0.00361509	0.00235236
Clostridium_butyricum	0	0	5.158e-05	0	0	0.0375035	0	0	0	0	0	0	0	0	0	0.00250367	0.00249358
Acinetobacter_lwoffii	0	0	0.0210063	0.00048179	0	0	0.00013762	0.0003069	0	0	0	0.00018317	0	6.286e-05	0	0.00147858	0.00139132
Reyranella_massiliensis	0.00035866	0.00116628	0.0149585	0.00022236	0	0.00012216	0.00048168	3.836e-05	0	0.00043554	0.00047209	0.00019726	0.00014925	0	0	0.00124014	0.000979065
Enterococcus_casseliflavus	0	0	0.0002708	0.0001853	0.00027231	0.00021101	0.00020644	0	0	0.00058573	0	0.0001409	0.0105222	0	0.0002601	0.000843655	0.000691361
Faecalibacterium_prausnitzii	0.00168122	4.203e-05	0.00680869	0.00142067	0	0	0	0	0	0	0	0.00054951	0.00061193	0	0	0.000740937	0.000452813
Clostridium_clostridioforme	0.00180451	0.00030471	0.00631867	9.883e-05	0	0	0	0	0	0	0	0.00022544	0.00079103	0	0	0.000636213	0.000422328
Leuconostoc_fallax	0	0	0	0.0005065	0.00044932	0	0.00229831	0	0	0.00126156	0.00253532	0.00087358	0.00070148	0	0.00090349	0.000635304	0.000214923
Dorea_longicatena	0.00057161	0	0.00723423	0	0	0	0	0	0	0	0	8.454e-05	0.00043283	0	0	0.000554881	0.000477628
Clostridium_hathewayi	4.483e-05	0	0.00114768	0.00531205	0	0	0	0	0	0	0	0	0.00014925	0	0.00032854	0.00046549	0.000354542
Dorea_formicigenerans	0.00053799	0.00016811	0.00573838	2.471e-05	0	0	0	0	0	0	0	0	0.0002985	0	0	0.000451179	0.000378373
Prauserella_rugosa	0.0012441	0.00092462	0.00174086	0.00046944	5.446e-05	0	0.00063307	0	0	0	8.742e-05	0.00016908	0.00025373	0	0	0.000371785	0.000136914
Ruminococcus_bromii	0.00122169	0.00026268	0.00230825	0.00019766	0	0	0	0	0	0	0	0.00032407	0.00073133	0	0	0.000336379	0.000165472
Mycobacterium_llatzerense	0	0.00241663	0.00032238	0.00208776	0	0	0	0	0	0	0	0	0	0	8.214e-05	0.000327261	0.000202821
Collinsella_aerofaciens	0.00040349	4.203e-05	0.00398463	0.00024707	0	0	0	0	0	0	0	0	0.00016418	0	0	0.00032276	0.000262367
Gemmiger_formicilis	0.00052678	6.304e-05	0.00314644	0.00061768	0	0	0	0	0	0	0	0.00022544	0.00014925	0	0	0.000315242	0.000207468
Clostridium_citroniae	0.00019054	0	0	0.00396551	0	0	0	0	0	0	0	0	0.0002388	0	0.00027379	0.000311243	0.000262216
Bifidobacterium_longum	0	0	0.00068345	0.00352078	0	0	0	0	0	0	0	0	0.0004179	0	0	0.000308142	0.000234131
Bacteroides_plebeius	6.725e-05	0.00012608	0.0026951	6.177e-05	0	0	0	0	0	0	0	0.00018317	0.00143281	0	0	0.000304412	0.000193772
Others	0.231739	0.957562	0.896774	0.933278	0.924814	0.876095	0.995995	0.176296	0.0727572	0.997402	0.996643	0.607676	0.902494	0.565971	0.274743	0.694016	0.083138

## Sheet: Supplementary Table S7
Supplementary Table S7 Functional metabolic pathways of KEGG in the posterior intstinal microbiota of hybrid yellow catfish
KEGG pathway	Description	Log2FC	SE	p-value	p-adjust
ko05150	Staphylococcus aureus infection	2.444	0.4926	6.996e-07	6.156e-05
ko00253	Tetracycline biosynthesis	-5.668	0.1785	0	0
ko05322	Systemic lupus erythematosus	-0.04584	0.01277	0.0003306	0.005076
ko00071	Fatty acid metabolism	-0.4606	0.1497	0.002089	0.02451
ko00410	beta-Alanine metabolism	-0.5217	0.1693	0.002064	0.02451
ko05146	Amoebiasis	-0.6556	0.08832	1.141e-13	3.348e-12
ko00281	Geraniol degradation	-1.453	0.4796	0.002456	0.02702
ko04142	Lysosome	-1.508	0.4037	0.0001882	0.003312
ko00364	Fluorobenzoate degradation	-1.64	0.2492	4.699e-11	1.181e-09
ko00622	Xylene degradation	-1.643	0.5007	0.001034	0.014
ko00965	Betalain biosynthesis	-1.67	0.4668	0.0003461	0.005076
ko04621	NOD-like receptor signaling pathway	-2.391	0.2603	0	0
ko00531	Glycosaminoglycan degradation	-2.504	0.6517	0.0001223	0.002391
ko00791	Atrazine degradation	-2.564	0.5195	7.946e-07	1.748e-05
ko00830	Retinol metabolism	-3.421	0.2245	0	0
ko00642	Ethylbenzene degradation	-3.444	0.1516	0	0
ko00460	Cyanoamino acid metabolism	-5.387	0.1597	0	0
ko00903	Limonene and pinene degradation	-0.8033	0.2804	0.00417	0.04077
ko00361	Chlorocyclohexane and chlorobenzene degradation	-2.028	0.629	0.001266	0.01485
ko00140	Steroid hormone biosynthesis	-2.196	0.5995	0.0002499	0.003384
ko00196	Photosynthesis - antenna proteins	-2.412	0.8476	0.004441	0.04114
ko03050	Proteasome	-2.727	0.9075	0.002659	0.02753
ko00943	Isoflavonoid biosynthesis	-2.744	0.6167	8.614e-06	0.0001378
ko05410	Hypertrophic cardiomyopathy (HCM)	-3.076	0.8599	0.0003476	0.00437
ko04974	Protein digestion and absorption	-3.493	0.8623	5.106e-05	0.0007488
ko00523	Polyketide sugar unit biosynthesis	-5.116	0.1773	0	0
ko00280	Valine, leucine and isoleucine degradation	-0.7178	0.2476	0.003748	0.0388
ko04113	Meiosis - yeast	-2.201	0.4228	1.929e-07	4.85e-06
ko05410	Hypertrophic cardiomyopathy (HCM)	-2.965	0.8979	0.0009577	0.01204
ko04210	Apoptosis	-3.941	1.153	0.0006294	0.008521
ko00100	Steroid biosynthesis	-4.55	1.457	0.001798	0.01978
